# Supplementary material for: Ethyl 2-(5-fluoro-3-methyl­sulfinyl-1-benzofuran-2-yl)acetate
Source: Acta Crystallogr Sect E Struct Rep Online. 2009 Jul 11;65(Pt 8):o1826. doi: 10.1107/S1600536809025938 (PMC2977135; doi:10.1107/S1600536809025938)
Supplement: Supplementary file 2 [file e-65-o1826-Isup2.hkl]

# 
# h,k,l, Fc-squared, Fo-squared, sigma(Fo-squared) and status flag 
# 
data_I
_shelx_title ' 09W IN P-1' 
_shelx_refln_list_code          4 
_shelx_F_calc_maximum      100.03 
_exptl_crystal_F_000       296.00 
_reflns_d_resolution_high  0.7828 
 
loop_ 
 _symmetry_equiv_pos_as_xyz 
 'x, y, z' 
 '-x, -y, -z' 
 
_cell_length_a     7.8821 
_cell_length_b     9.0922 
_cell_length_c    10.4354 
_cell_angle_alpha  73.682 
_cell_angle_beta   79.155 
_cell_angle_gamma  66.622 
 
_shelx_F_squared_multiplier     1.000 
 
loop_ 
 _refln_index_h 
 _refln_index_k 
 _refln_index_l 
 _refln_F_squared_calc 
 _refln_F_squared_meas 
 _refln_F_squared_sigma 
 _refln_observed_status 
   1   0   0       10.08       12.23      0.97 o 
   2   0   0      192.09      193.64     14.96 o 
   3   0   0      292.61      261.08     21.35 o 
   4   0   0     1420.08     1325.53     91.54 o 
   5   0   0      681.50      601.50     38.73 o 
   6   0   0        9.29       10.07      0.77 o 
   7   0   0      122.38      128.57      5.95 o 
   8   0   0       87.98       95.15      2.23 o 
   9   0   0       51.17       58.41      1.95 o 
  -7   1   0      264.33      291.88      4.92 o 
  -6   1   0      116.15      100.76      6.99 o 
  -5   1   0      192.51      201.30     15.66 o 
  -4   1   0       34.19       37.65      4.20 o 
  -3   1   0       51.58       45.69      4.53 o 
  -2   1   0     2290.69     2099.56    167.93 o 
  -1   1   0     2970.94     2310.46    152.21 o 
   0   1   0     2669.30     2280.28    199.86 o 
   1   1   0       19.47       22.00      0.41 o 
   2   1   0     1855.35     1735.41     10.82 o 
   3   1   0      637.35      579.34     29.26 o 
   4   1   0      434.38      378.20     16.72 o 
   5   1   0       10.00       11.24      0.52 o 
   6   1   0       72.90       66.91      1.42 o 
   7   1   0        2.42        2.68      0.52 o 
   8   1   0      108.41      121.71      3.63 o 
   9   1   0       88.41       97.45      2.36 o 
  -8   2   0       21.96       22.74      1.68 o 
  -7   2   0        3.37        4.11      0.96 o 
  -6   2   0        9.29        7.82      1.11 o 
  -5   2   0       23.71       21.53      2.24 o 
  -4   2   0        0.30       -0.16      0.33 o 
  -3   2   0       16.92       17.12      1.34 o 
  -2   2   0      540.17      599.04     58.62 o 
  -1   2   0     2438.23     2335.86    218.33 o 
   0   2   0        0.14        0.96      0.18 o 
   1   2   0     1407.61     1284.14     81.61 o 
   2   2   0     1274.50     1237.96      4.08 o 
   3   2   0      189.54      176.75      6.49 o 
   4   2   0        8.25       13.20      0.55 o 
   5   2   0     1128.97     1122.29     13.88 o 
   6   2   0       97.30       95.24      2.37 o 
   7   2   0       64.36       62.16      1.95 o 
   8   2   0      242.67      238.11      3.24 o 
   9   2   0        4.02        2.93      0.75 o 
  -7   3   0        7.83        7.21      1.31 o 
  -6   3   0       57.11       58.43     11.12 o 
  -5   3   0       50.01       56.71      7.21 o 
  -4   3   0       84.38       80.01     13.83 o 
  -3   3   0       41.20       40.88      3.23 o 
  -2   3   0        0.15        0.19      0.24 o 
  -1   3   0        3.63        3.94      0.38 o 
   0   3   0      653.02      692.04     57.46 o 
   1   3   0      555.56      539.95     43.64 o 
   2   3   0       39.17       52.01      4.66 o 
   3   3   0     1342.46     1343.22      4.87 o 
   4   3   0      167.74      173.86      5.10 o 
   5   3   0      246.53      265.97      2.63 o 
   6   3   0       46.60       42.28      1.27 o 
   7   3   0      196.56      191.46      7.84 o 
   8   3   0       15.49       16.77      1.11 o 
   9   3   0       46.13       49.58      3.10 o 
  -7   4   0       20.33       20.36      1.27 o 
  -6   4   0       19.79       21.14      1.26 o 
  -5   4   0       12.23       11.84      0.92 o 
  -4   4   0      457.40      457.56     73.11 o 
  -3   4   0      255.89      235.30     45.01 o 
  -2   4   0       15.43       15.22      1.04 o 
  -1   4   0      420.49      473.00     42.06 o 
   0   4   0      368.58      384.02     31.51 o 
   1   4   0      660.72      659.25     62.00 o 
   2   4   0        1.25        0.93      0.26 o 
   3   4   0      310.65      357.96     11.22 o 
   4   4   0       40.03       37.64      1.05 o 
   5   4   0        3.75        3.86      0.65 o 
   6   4   0      119.55      110.30      1.97 o 
   7   4   0      100.76      100.05      2.04 o 
   8   4   0       59.28       57.63      2.41 o 
   9   4   0       20.25       18.76      1.19 o 
  -6   5   0        3.05        3.04      0.84 o 
  -5   5   0       65.79       71.82     11.02 o 
  -4   5   0       29.98       28.18      6.04 o 
  -3   5   0        8.26        7.71      2.16 o 
  -2   5   0        0.52        1.96      1.10 o 
  -1   5   0      640.81      608.77    112.88 o 
   0   5   0        4.66        4.68      1.03 o 
   1   5   0        7.99       13.12      0.99 o 
   2   5   0       16.68       13.29      1.33 o 
   3   5   0        0.14        0.38      0.29 o 
   4   5   0       11.72        8.24      0.71 o 
   5   5   0      140.25      150.12      3.02 o 
   6   5   0       80.45       75.28      1.88 o 
   7   5   0        5.23        4.60      0.71 o 
   8   5   0        5.78        5.33      0.79 o 
   9   5   0        0.20       -0.13      0.60 o 
  -5   6   0       14.29       14.99      2.37 o 
  -4   6   0       23.75       20.04      5.29 o 
  -3   6   0       20.97       24.80      4.78 o 
  -2   6   0       88.74       83.21     15.46 o 
  -1   6   0      115.71      108.00     17.82 o 
   0   6   0      211.20      218.68     34.75 o 
   1   6   0       27.45       25.44      1.92 o 
   2   6   0        9.70       12.70      1.24 o 
   3   6   0        5.30        4.51      0.63 o 
   4   6   0      115.56      116.61      1.87 o 
   5   6   0      159.08      171.28      2.74 o 
   6   6   0      151.48      132.91      2.27 o 
   7   6   0        1.89        2.06      0.65 o 
   8   6   0        7.76        7.96      0.89 o 
   9   6   0        0.02       -0.29      0.69 o 
  -4   7   0      123.18      123.27     20.37 o 
  -3   7   0        0.24        0.33      0.61 o 
  -2   7   0       11.69       10.94      1.80 o 
  -1   7   0        1.25        1.36      0.56 o 
   0   7   0      145.61      124.95     23.91 o 
   1   7   0       24.62       24.38      5.80 o 
   2   7   0       30.16       29.02      2.43 o 
   3   7   0      105.79       86.08     10.69 o 
   4   7   0      424.97      416.21      3.61 o 
   5   7   0      269.37      272.34      3.12 o 
   6   7   0       20.97       16.37      0.98 o 
   7   7   0       30.41       35.12      1.41 o 
   8   7   0        0.19        0.37      0.83 o 
   9   7   0       17.79       19.92      1.27 o 
  -3   8   0      101.14      106.70     18.11 o 
  -2   8   0        0.64        0.13      0.66 o 
  -1   8   0      143.11      131.22     26.84 o 
   0   8   0      139.06      133.39     24.21 o 
   1   8   0       51.74       45.03      6.48 o 
   2   8   0       41.84       35.73      6.98 o 
   3   8   0        0.96        0.02      0.76 o 
   4   8   0     1291.65     1281.80     42.50 o 
   5   8   0       77.63       82.19      3.07 o 
   6   8   0       22.50       21.49      1.16 o 
   7   8   0        4.08        5.88      0.82 o 
   8   8   0       53.92       51.81      1.76 o 
   9   8   0       19.69       21.06      1.95 o 
  -2   9   0        0.55        0.56      0.70 o 
  -1   9   0       52.34       49.32      7.64 o 
   0   9   0       11.56        9.96      1.37 o 
   1   9   0        5.20        6.63      0.83 o 
   2   9   0        5.25        4.41      1.03 o 
   3   9   0        2.05        0.62      0.80 o 
   4   9   0       47.28       44.19      2.20 o 
   5   9   0       10.78       10.88      0.86 o 
   6   9   0       43.18       41.05      1.52 o 
   7   9   0        4.74        3.20      0.73 o 
   8   9   0       15.33       13.80      1.14 o 
   0  10   0        7.41        7.76      1.81 o 
   1  10   0        5.79        5.80      0.87 o 
   2  10   0        1.96        1.38      0.94 o 
   3  10   0        6.03        7.60      1.26 o 
   4  10   0        2.46        2.62      1.08 o 
   5  10   0       15.84       15.04      1.61 o 
   6  10   0       46.06       49.91      2.55 o 
   7  10   0       23.62       26.23      1.36 o 
   3  11   0        0.18        0.41      0.94 o 
   4  11   0        4.82        4.32      1.24 o 
   5  11   0        8.35        6.91      1.38 o 
  -6 -10   1        3.99        3.88      1.19 o 
  -5 -10   1        0.19        1.36      1.06 o 
  -4 -10   1        0.60       -0.05      0.94 o 
  -3 -10   1       15.95       17.00      1.56 o 
  -2 -10   1       28.29       27.01      1.81 o 
  -1 -10   1      170.47      163.00     30.87 o 
   0 -10   1        2.65        4.01      0.92 o 
  -7  -9   1        0.20       -0.53      0.64 o 
  -6  -9   1        5.46        4.24      0.78 o 
  -5  -9   1        3.15        4.09      1.08 o 
  -4  -9   1        0.23        1.33      0.92 o 
  -3  -9   1       55.42       57.37      2.46 o 
  -2  -9   1       52.98       47.31      7.56 o 
  -1  -9   1      151.47      141.81     25.98 o 
   0  -9   1       40.30       41.75      7.58 o 
   1  -9   1       14.30       13.97      2.34 o 
   2  -9   1        0.89        0.57      1.19 o 
  -8  -8   1       52.64       53.87      1.86 o 
  -7  -8   1       59.82       61.15      2.54 o 
  -6  -8   1       29.23       28.27      1.49 o 
  -5  -8   1        9.74       11.52      0.91 o 
  -4  -8   1       54.40       55.37      1.81 o 
  -3  -8   1       63.21       63.18      2.41 o 
  -2  -8   1        0.21       -0.14      0.55 o 
  -1  -8   1       13.12        8.70      2.22 o 
   0  -8   1      196.84      168.39     32.45 o 
   1  -8   1       28.74       28.44      3.58 o 
   2  -8   1      135.73      141.10     30.04 o 
   3  -8   1       42.39       45.66      5.25 o 
  -9  -7   1       19.02       18.07      1.27 o 
  -8  -7   1        7.99        9.57      0.97 o 
  -7  -7   1       17.49       16.86      1.08 o 
  -6  -7   1       25.50       23.25      1.17 o 
  -5  -7   1      691.69      675.57     17.23 o 
  -4  -7   1      168.13      170.91      2.40 o 
  -3  -7   1       14.78       14.12      1.37 o 
  -2  -7   1       70.01       57.30     11.71 o 
  -1  -7   1       48.00       39.59      6.58 o 
   0  -7   1      146.99      139.82     23.16 o 
   1  -7   1        2.73        2.20      0.61 o 
   2  -7   1       66.91       65.26     10.52 o 
   3  -7   1       62.66       67.06     11.71 o 
   4  -7   1       25.55       25.73      4.88 o 
  -9  -6   1        2.44        3.76      0.85 o 
  -8  -6   1        1.83        3.52      0.74 o 
  -7  -6   1       72.06       61.06      1.71 o 
  -6  -6   1      328.04      315.04      3.47 o 
  -5  -6   1      495.87      473.22     14.60 o 
  -4  -6   1       69.67       71.06      1.54 o 
  -3  -6   1      106.18       95.10      9.17 o 
  -2  -6   1      141.76      137.99     11.99 o 
  -1  -6   1       58.33       56.46      8.75 o 
   0  -6   1      272.83      271.69     37.84 o 
   1  -6   1        2.16        3.44      0.73 o 
   2  -6   1      105.25       95.20     15.51 o 
   3  -6   1        0.33        0.14      0.56 o 
   4  -6   1       43.88       45.37      7.42 o 
   5  -6   1       33.98       33.76      5.67 o 
  -9  -5   1        1.25        1.56      0.67 o 
  -8  -5   1       29.76       30.08      1.38 o 
  -7  -5   1        0.07       -0.56      0.49 o 
  -6  -5   1       72.52       60.49      1.57 o 
  -5  -5   1      299.90      269.95     11.33 o 
  -4  -5   1       39.41       35.63      1.11 o 
  -3  -5   1      152.12      140.43     11.07 o 
  -2  -5   1       11.46        5.63      0.43 o 
  -1  -5   1      274.91      268.89     18.93 o 
   0  -5   1       32.82       32.96      3.80 o 
   1  -5   1        1.38        0.34      0.46 o 
   2  -5   1      153.69      136.52     24.61 o 
   3  -5   1      450.38      417.19     82.14 o 
   4  -5   1       15.28       11.40      1.77 o 
   5  -5   1       16.69       17.30      2.73 o 
   6  -5   1       34.31       35.35      6.05 o 
  -9  -4   1       17.50       18.99      1.24 o 
  -8  -4   1        6.01        6.09      1.02 o 
  -7  -4   1        9.64       11.20      0.95 o 
  -6  -4   1      176.80      185.72      9.74 o 
  -5  -4   1       77.03       71.68      3.61 o 
  -4  -4   1       70.58       61.03      2.24 o 
  -3  -4   1      685.27      658.87     31.28 o 
  -2  -4   1      187.61      150.65      6.54 o 
  -1  -4   1      892.38      960.24     65.91 o 
   0  -4   1      302.75      291.51     19.65 o 
   1  -4   1        4.79        6.75      0.59 o 
   2  -4   1      376.81      354.34     51.87 o 
   3  -4   1      105.48       88.37     11.35 o 
   4  -4   1        2.70        4.33      0.70 o 
   5  -4   1       28.20       25.55      4.55 o 
   6  -4   1        0.79        0.79      0.64 o 
   7  -4   1       16.68       16.39      2.38 o 
  -9  -3   1       30.44       29.97      2.54 o 
  -8  -3   1      102.29      102.47      3.93 o 
  -7  -3   1      113.83      107.96      5.19 o 
  -6  -3   1       72.51       69.63      1.94 o 
  -5  -3   1      385.35      363.81     23.08 o 
  -4  -3   1     1219.40     1301.04     36.42 o 
  -3  -3   1        0.54        0.48      0.31 o 
  -2  -3   1      424.29      432.07     11.05 o 
  -1  -3   1      810.63      796.44     29.03 o 
   0  -3   1        4.84        6.91      0.62 o 
   1  -3   1      160.97      155.44     13.73 o 
   2  -3   1       38.34       31.66      1.87 o 
   3  -3   1      464.19      423.93     71.71 o 
   4  -3   1       20.21       25.21      5.44 o 
   5  -3   1       14.83       20.90      2.56 o 
   6  -3   1        6.20        6.88      1.77 o 
   7  -3   1       16.24       16.80      2.01 o 
  -9  -2   1        0.61        1.16      0.67 o 
  -8  -2   1        0.74        1.56      0.63 o 
  -7  -2   1       40.82       44.28      3.54 o 
  -6  -2   1      164.86      157.26      7.15 o 
  -5  -2   1        1.17        0.26      0.47 o 
  -4  -2   1      272.87      295.64     12.71 o 
  -3  -2   1      120.71      130.78      6.30 o 
  -2  -2   1      175.50      195.63      5.37 o 
  -1  -2   1      231.83      202.00      3.87 o 
   0  -2   1      251.21      255.05      6.64 o 
   1  -2   1        2.68        1.51      0.30 o 
   2  -2   1      198.08      177.60     12.24 o 
   3  -2   1     1051.43     1027.58     63.21 o 
   4  -2   1       63.29       56.97      3.55 o 
   5  -2   1       76.81       74.22     11.22 o 
   6  -2   1        4.63        3.70      0.67 o 
   7  -2   1       36.26       43.27      2.16 o 
   8  -2   1       96.83      113.32      3.58 o 
  -9  -1   1        5.37        6.17      1.09 o 
  -8  -1   1       79.25       81.82      4.59 o 
  -7  -1   1        3.32        2.73      0.51 o 
  -6  -1   1      363.87      374.80     14.05 o 
  -5  -1   1       91.52       94.34      3.01 o 
  -4  -1   1     1121.00     1054.31     26.71 o 
  -3  -1   1       20.94       18.15      0.61 o 
  -2  -1   1      737.98      733.09     25.63 o 
  -1  -1   1      233.70      241.53     12.71 o 
   0  -1   1       32.47       33.64      3.38 o 
   1  -1   1       67.30       69.68      1.26 o 
   2  -1   1      318.28      339.93     20.99 o 
   3  -1   1     1173.75     1111.75     68.47 o 
   4  -1   1      384.86      374.52     28.69 o 
   5  -1   1      135.84      120.85      9.26 o 
   6  -1   1       70.79       76.67     12.52 o 
   7  -1   1      233.33      260.13      4.71 o 
   8  -1   1       49.98       59.49      2.57 o 
  -9   0   1      104.82      122.36      3.23 o 
  -8   0   1        0.24        0.91      0.72 o 
  -7   0   1      106.19      111.62      4.25 o 
  -6   0   1      212.88      220.00     11.66 o 
  -5   0   1       12.49        9.63      0.80 o 
  -4   0   1      691.20      615.21     23.54 o 
  -3   0   1      426.91      389.04     21.96 o 
  -2   0   1     1028.69      943.02     50.55 o 
  -1   0   1      681.45      632.19     14.75 o 
   0   0   1        7.64        6.11      0.15 o 
   1   0   1     3386.67     3341.72     14.12 o 
   2   0   1       16.71       23.01      0.47 o 
   3   0   1      128.51      147.49      8.57 o 
   4   0   1      935.84      881.62     58.41 o 
   5   0   1       13.16        8.23      0.55 o 
   6   0   1      593.22      604.89     34.36 o 
   7   0   1       11.58       11.88      0.81 o 
   9   0   1        0.64        0.53      0.76 o 
  -8   1   1      108.68      124.01      2.49 o 
  -7   1   1        3.40        2.89      0.87 o 
  -6   1   1        0.77        0.75      0.43 o 
  -5   1   1       58.83       52.71      4.04 o 
  -4   1   1       13.98       16.53      1.21 o 
  -3   1   1      352.41      323.42     25.18 o 
  -2   1   1      282.03      267.94     19.96 o 
  -1   1   1     8117.10     6843.77    548.27 o 
   0   1   1      100.00      103.90      7.13 o 
   1   1   1      301.46      285.18      3.72 o 
   2   1   1      447.21      447.49      6.74 o 
   3   1   1      189.12      181.17      8.60 o 
   4   1   1      258.91      254.86     20.80 o 
   5   1   1      204.69      183.70     15.48 o 
   6   1   1      251.06      234.59      3.61 o 
   7   1   1       64.24       64.63      1.32 o 
   8   1   1       49.46       50.64      1.93 o 
   9   1   1        8.84        9.24      1.01 o 
  -8   2   1       35.45       40.63      2.18 o 
  -7   2   1       19.94       19.96      1.52 o 
  -6   2   1       80.78       85.87      5.63 o 
  -5   2   1       23.86       24.31      1.52 o 
  -4   2   1        0.95       -0.01      0.34 o 
  -3   2   1      580.81      559.14     43.34 o 
  -2   2   1      109.44      109.23      9.03 o 
  -1   2   1    10006.56     8602.88    889.30 o 
   0   2   1     1088.89     1124.87    115.24 o 
   1   2   1      940.87      913.00     74.05 o 
   2   2   1     1010.61     1022.29     19.13 o 
   3   2   1       52.08       49.60      2.32 o 
   4   2   1     1462.44     1386.78     80.99 o 
   5   2   1       18.14       33.04      0.83 o 
   6   2   1      112.42      111.68      1.67 o 
   7   2   1        3.73        2.60      0.54 o 
   8   2   1      206.38      209.70      2.96 o 
   9   2   1      103.16      111.34      3.06 o 
  -7   3   1       56.03       68.72      2.60 o 
  -6   3   1      104.58      111.14     15.31 o 
  -5   3   1        0.08       -0.70      0.48 o 
  -4   3   1       30.41       28.95      2.49 o 
  -3   3   1        0.40        8.65      4.05 o 
  -2   3   1      214.60      201.78     18.53 o 
  -1   3   1     1551.49     1600.14    175.39 o 
   0   3   1      191.57      173.95     31.96 o 
   1   3   1      849.94      810.75     85.41 o 
   2   3   1      519.15      458.24     30.68 o 
   3   3   1     1246.70     1242.28     40.76 o 
   4   3   1      654.44      670.75      6.44 o 
   5   3   1       12.87       18.73      1.29 o 
   6   3   1      356.27      357.37     11.95 o 
   7   3   1      724.50      683.86      4.94 o 
   8   3   1       10.60       10.14      0.87 o 
   9   3   1       15.20       17.69      1.11 o 
  -7   4   1       36.35       38.96      1.63 o 
  -6   4   1        4.07        4.51      0.76 o 
  -5   4   1      102.98      107.74     15.19 o 
  -4   4   1       40.32       34.34      6.78 o 
  -3   4   1      161.75      136.88     11.19 o 
  -2   4   1      250.53      246.48     22.30 o 
  -1   4   1       16.90       14.90      1.11 o 
   0   4   1      564.24      602.82     59.62 o 
   1   4   1      674.66      695.28     77.27 o 
   2   4   1      999.86      921.30     96.97 o 
   3   4   1      959.27      981.31     50.92 o 
   4   4   1      253.16      266.18      2.44 o 
   5   4   1       85.86       92.74      2.08 o 
   6   4   1      262.78      228.98      4.72 o 
   7   4   1       61.33       57.39      1.58 o 
   8   4   1        8.24        8.30      1.06 o 
   9   4   1        2.49        5.43      1.13 o 
  -6   5   1       15.41       14.34      1.08 o 
  -5   5   1      157.73      162.42     27.02 o 
  -4   5   1       86.50       86.07     13.63 o 
  -3   5   1       99.31       95.38     16.17 o 
  -2   5   1        3.86        4.71      1.17 o 
  -1   5   1      228.45      234.17     24.60 o 
   0   5   1      439.77      494.61     54.88 o 
   1   5   1        4.08        8.86      0.44 o 
   2   5   1       12.72       22.07      0.65 o 
   3   5   1      315.60      304.64     28.91 o 
   4   5   1       49.04       59.70      2.12 o 
   5   5   1       87.38       80.90      1.62 o 
   6   5   1      164.45      170.33      2.63 o 
   7   5   1       24.20       21.72      1.58 o 
   8   5   1       16.35       15.45      1.03 o 
   9   5   1       20.10       22.32      1.34 o 
  -5   6   1       37.98       40.61      3.77 o 
  -4   6   1       13.03       12.14      0.98 o 
  -3   6   1       51.34       55.42      8.77 o 
  -2   6   1       96.34       83.42     10.85 o 
  -1   6   1       20.51       17.76      1.83 o 
   0   6   1       18.38       15.32      1.14 o 
   1   6   1       49.27       55.64      6.26 o 
   2   6   1        2.52        3.07      0.41 o 
   3   6   1      115.02      104.11     10.93 o 
   4   6   1       72.95       84.01      1.61 o 
   5   6   1      299.31      300.40      5.41 o 
   6   6   1        0.00       -0.16      0.52 o 
   7   6   1       58.91       57.06      1.62 o 
   8   6   1       96.08       89.30      2.12 o 
   9   6   1        0.24       -0.48      0.56 o 
  -4   7   1       56.49       64.73     10.14 o 
  -3   7   1        3.65        2.95      0.73 o 
  -2   7   1      150.20      145.07     24.61 o 
  -1   7   1       61.91       69.65     13.69 o 
   0   7   1      134.70      114.74     21.36 o 
   1   7   1        8.02       10.43      0.78 o 
   2   7   1        0.02        0.28      0.38 o 
   3   7   1      450.35      419.48     43.42 o 
   4   7   1       93.01       91.48      3.08 o 
   5   7   1      296.06      281.49      3.12 o 
   6   7   1        1.67        0.45      0.57 o 
   7   7   1      124.49      119.53      3.73 o 
   8   7   1       31.58       28.97      1.36 o 
   9   7   1       10.01        9.77      1.31 o 
  -3   8   1       36.02       37.84      4.41 o 
  -2   8   1        1.82        0.79      0.65 o 
  -1   8   1        7.41       10.49      1.61 o 
   0   8   1        3.78        6.06      0.85 o 
   1   8   1        2.10        1.21      0.59 o 
   2   8   1      144.75      119.34     23.67 o 
   3   8   1      166.36      154.32     19.68 o 
   4   8   1      176.54      188.90      2.58 o 
   5   8   1       56.55       49.63      2.58 o 
   6   8   1       57.49       58.63      1.67 o 
   7   8   1       13.25       12.98      1.07 o 
   8   8   1       14.88       15.48      1.12 o 
   9   8   1        0.17        1.67      0.67 o 
  -2   9   1        6.67        8.32      1.18 o 
  -1   9   1        4.92        5.38      1.25 o 
   0   9   1        3.38        3.72      1.11 o 
   1   9   1       21.10       17.75      2.93 o 
   2   9   1        0.60       -0.21      0.56 o 
   3   9   1      102.53      107.08      3.05 o 
   4   9   1       84.63       95.20      2.96 o 
   5   9   1       11.36       10.25      0.90 o 
   6   9   1        8.79       11.36      0.94 o 
   7   9   1        0.32        0.13      0.54 o 
   8   9   1        7.46        9.22      0.98 o 
  -1  10   1        2.00        2.44      0.79 o 
   0  10   1        3.95        4.88      1.19 o 
   1  10   1       12.18       11.74      1.04 o 
   2  10   1        1.13        1.31      0.67 o 
   3  10   1      244.89      264.41      5.03 o 
   4  10   1       70.09       72.74      2.78 o 
   5  10   1       39.04       41.89      2.20 o 
   6  10   1        2.51        2.04      0.70 o 
   7  10   1       19.07       19.36      1.23 o 
   2  11   1        1.34        0.55      0.90 o 
   3  11   1       60.40       64.77      2.76 o 
   4  11   1       50.34       58.91      2.71 o 
   5  11   1        5.41        4.55      1.29 o 
  -5 -10   2       70.83       76.92      3.08 o 
  -4 -10   2       10.40       12.86      1.52 o 
  -3 -10   2       26.74       29.15      2.02 o 
  -2 -10   2        9.51       12.20      1.49 o 
  -1 -10   2       16.26       14.49      1.13 o 
  -7  -9   2        1.18        1.53      0.68 o 
  -6  -9   2      101.19      112.91      3.58 o 
  -5  -9   2        5.10        5.05      1.15 o 
  -4  -9   2      106.48      108.13      3.40 o 
  -3  -9   2        0.38       -0.11      0.76 o 
  -2  -9   2      196.52      177.83     31.03 o 
  -1  -9   2        1.09       -0.47      0.68 o 
   0  -9   2       85.55       81.92     11.28 o 
   1  -9   2        0.65       -0.83      0.61 o 
  -8  -8   2        0.88        0.90      1.05 o 
  -7  -8   2        9.84       12.12      1.09 o 
  -6  -8   2        0.11       -0.08      0.55 o 
  -5  -8   2      106.46      110.05      2.20 o 
  -4  -8   2       59.06       63.67      2.46 o 
  -3  -8   2       56.68       53.88      2.30 o 
  -2  -8   2      385.57      338.57     57.61 o 
  -1  -8   2      133.60      123.14     18.14 o 
   0  -8   2      100.74       87.33     14.55 o 
   1  -8   2        3.62        3.67      0.80 o 
   2  -8   2      130.19      131.18     22.15 o 
   3  -8   2        2.64        0.52      0.77 o 
  -8  -7   2       25.40       26.51      1.34 o 
  -7  -7   2        3.88        3.38      1.14 o 
  -6  -7   2        0.16       -0.31      0.70 o 
  -5  -7   2        5.77        6.02      0.75 o 
  -4  -7   2       18.23       18.82      1.00 o 
  -3  -7   2        3.30        4.62      1.08 o 
  -2  -7   2      155.42      135.04     16.44 o 
  -1  -7   2      183.67      155.72     23.92 o 
   0  -7   2        6.96        7.61      1.34 o 
   1  -7   2       57.10       60.28      9.64 o 
   2  -7   2        1.83        1.95      0.85 o 
   3  -7   2        4.84        6.81      1.22 o 
   4  -7   2        0.05       -0.28      0.70 o 
  -9  -6   2        0.87       -0.12      0.63 o 
  -8  -6   2       26.31       25.98      1.34 o 
  -7  -6   2       60.09       56.69      2.65 o 
  -6  -6   2        0.53        0.30      0.50 o 
  -5  -6   2      244.64      243.92      7.29 o 
  -4  -6   2        0.03       -0.70      0.47 o 
  -3  -6   2      113.86      107.13      7.33 o 
  -2  -6   2        2.79        2.94      0.43 o 
  -1  -6   2       48.93       44.70      5.59 o 
   0  -6   2        5.02        6.10      1.58 o 
   1  -6   2      434.31      433.65     73.99 o 
   2  -6   2       17.08       22.00      3.12 o 
   3  -6   2       41.85       41.63      4.36 o 
   4  -6   2       15.74       19.34      2.66 o 
   5  -6   2       33.78       37.01      3.92 o 
  -9  -5   2        6.62        8.12      0.99 o 
  -8  -5   2       43.98       43.13      3.71 o 
  -7  -5   2       81.09       77.12      2.94 o 
  -6  -5   2      336.24      317.50      5.66 o 
  -5  -5   2        2.66        3.43      0.69 o 
  -4  -5   2      121.58      111.07      5.71 o 
  -3  -5   2        0.44        0.09      0.34 o 
  -2  -5   2       67.75       63.64      3.10 o 
  -1  -5   2      386.60      416.92     24.10 o 
   0  -5   2      116.35      113.35     11.97 o 
   1  -5   2       18.70       17.53      1.95 o 
   2  -5   2       18.16       18.86      2.38 o 
   3  -5   2      225.05      199.51     29.07 o 
   4  -5   2      223.71      219.77     33.12 o 
   5  -5   2       54.74       53.06      7.19 o 
   6  -5   2        0.57       -0.36      0.70 o 
  -9  -4   2       34.10       38.57      1.60 o 
  -8  -4   2        9.11       10.82      0.97 o 
  -7  -4   2      365.25      346.59     10.53 o 
  -6  -4   2      565.01      527.06     11.46 o 
  -5  -4   2        7.60        7.49      0.74 o 
  -4  -4   2        1.56        1.23      0.50 o 
  -3  -4   2       83.35       75.53      1.91 o 
  -2  -4   2      298.62      300.84      6.90 o 
  -1  -4   2       11.62        7.07      0.44 o 
   0  -4   2     1333.87     1431.97     65.73 o 
   1  -4   2       92.77       96.52      8.64 o 
   2  -4   2      588.69      552.62     55.12 o 
   3  -4   2      137.30      144.48     16.47 o 
   4  -4   2        0.85        0.65      0.55 o 
   5  -4   2       11.07       12.49      2.63 o 
   6  -4   2       31.87       34.10      5.47 o 
   7  -4   2       11.69       12.19      1.67 o 
  -9  -3   2        3.95        3.88      0.84 o 
  -8  -3   2        8.29        8.78      0.94 o 
  -7  -3   2        0.92        1.78      0.92 o 
  -6  -3   2       32.00       30.22      1.16 o 
  -5  -3   2      163.73      149.40      8.92 o 
  -4  -3   2       72.27       81.06      4.81 o 
  -3  -3   2       19.03        9.41      0.41 o 
  -2  -3   2      100.12      114.03      2.28 o 
  -1  -3   2       12.90       20.41      0.50 o 
   0  -3   2       57.02       55.86      1.30 o 
   1  -3   2      116.27      115.51     11.08 o 
   2  -3   2       21.17       22.75      3.02 o 
   3  -3   2      136.65      145.78     18.05 o 
   4  -3   2       13.80       18.79      2.30 o 
   5  -3   2        4.82        4.49      0.73 o 
   6  -3   2       12.37       13.19      0.98 o 
   7  -3   2       23.79       23.13      4.18 o 
  -9  -2   2       12.21       12.51      1.09 o 
  -8  -2   2       18.17       14.87      1.04 o 
  -7  -2   2        0.16        0.75      0.59 o 
  -6  -2   2      560.46      530.30     34.65 o 
  -5  -2   2        0.04       -0.29      0.47 o 
  -4  -2   2       50.54       40.63      2.31 o 
  -3  -2   2      187.61      175.33      8.41 o 
  -2  -2   2     1106.33     1102.00     56.45 o 
  -1  -2   2     3775.60     3817.36     14.63 o 
   0  -2   2       89.87       95.36      7.92 o 
   1  -2   2      854.51      853.03      5.17 o 
   2  -2   2       15.61       13.13      0.65 o 
   3  -2   2        8.93        9.41      0.48 o 
   4  -2   2        9.26        7.48      0.69 o 
   5  -2   2        2.40        3.31      0.65 o 
   6  -2   2       23.23       19.79      2.06 o 
   7  -2   2       94.30      101.27      3.17 o 
   8  -2   2        7.27        6.78      1.29 o 
  -9  -1   2        6.55        8.02      0.97 o 
  -8  -1   2       38.95       37.91      2.17 o 
  -7  -1   2      107.12      108.41      7.44 o 
  -6  -1   2       49.38       49.15      1.96 o 
  -5  -1   2      395.26      403.18     17.42 o 
  -4  -1   2      504.48      461.37     19.54 o 
  -3  -1   2       43.70       43.81      1.99 o 
  -2  -1   2     1365.93     1322.25     71.05 o 
  -1  -1   2      207.38      210.48      8.28 o 
   0  -1   2     6699.52     5823.82    522.06 o 
   1  -1   2       40.28       52.04      1.97 o 
   2  -1   2     1543.91     1560.45     53.14 o 
   3  -1   2      484.88      510.92     15.82 o 
   4  -1   2      429.31      479.21     26.83 o 
   5  -1   2      125.28       94.30      6.68 o 
   6  -1   2      208.50      203.87     31.53 o 
   7  -1   2       89.94      101.15      3.08 o 
   8  -1   2       30.93       39.23      2.20 o 
  -8   0   2        5.68        6.94      0.67 o 
  -7   0   2       30.18       33.27      2.05 o 
  -6   0   2        9.52       10.53      0.68 o 
  -5   0   2      502.07      486.89     21.74 o 
  -4   0   2       40.07       36.09      1.74 o 
  -3   0   2        0.75        2.61      1.27 o 
  -2   0   2      326.47      290.16      7.59 o 
  -1   0   2     6313.16     5533.49     90.43 o 
   0   0   2      292.74      298.65      2.39 o 
   1   0   2     1969.74     1965.25     48.35 o 
   2   0   2     4149.01     4012.79     90.15 o 
   3   0   2      517.26      614.48     13.48 o 
   4   0   2      722.10      654.00     28.50 o 
   5   0   2        4.95        5.27      0.46 o 
   6   0   2      107.49      100.24      8.30 o 
   7   0   2        7.45        8.04      1.19 o 
   8   0   2       28.54       26.94      1.77 o 
   9   0   2       20.88       24.57      1.36 o 
  -8   1   2       34.43       38.42      1.45 o 
  -7   1   2       29.42       30.55      1.89 o 
  -6   1   2       95.00       92.75      6.62 o 
  -5   1   2       17.97       16.08      0.69 o 
  -4   1   2        0.18        0.41      0.53 o 
  -3   1   2      521.75      481.25     27.53 o 
  -2   1   2       33.13       26.27      0.75 o 
  -1   1   2     6366.13     5404.08     25.24 o 
   0   1   2      161.11      178.08      5.97 o 
   1   1   2      276.07      264.88      5.75 o 
   2   1   2      947.26      930.60      7.51 o 
   3   1   2      223.84      206.18      2.79 o 
   4   1   2       87.86       78.74      4.67 o 
   5   1   2      345.16      342.68     21.40 o 
   6   1   2      128.22      131.91      1.98 o 
   7   1   2       13.66       15.64      1.54 o 
   8   1   2       14.58       16.25      1.05 o 
   9   1   2        3.98        3.55      0.82 o 
  -7   2   2      101.79      112.17      3.10 o 
  -6   2   2        1.01        1.26      0.46 o 
  -5   2   2       13.52       15.80      1.12 o 
  -4   2   2      172.52      159.45     11.01 o 
  -3   2   2       81.60       87.36      5.97 o 
  -2   2   2       18.53       15.58      0.65 o 
  -1   2   2     1248.70     1338.90     69.76 o 
   0   2   2     2932.31     2910.12    158.24 o 
   1   2   2      617.83      610.30     10.79 o 
   2   2   2       38.61       49.17      0.93 o 
   3   2   2      123.76      133.22      1.92 o 
   4   2   2        4.93        8.01      0.37 o 
   5   2   2     1219.09     1150.12     54.54 o 
   6   2   2       85.89       88.15      1.38 o 
   7   2   2      404.48      420.26      4.43 o 
   8   2   2        7.55        9.06      0.70 o 
   9   2   2       43.30       45.04      2.12 o 
  -6   3   2       23.74       24.50      3.16 o 
  -5   3   2       43.18       40.87      3.49 o 
  -4   3   2       72.75       76.18      6.74 o 
  -3   3   2      303.23      304.88     20.44 o 
  -2   3   2     2494.80     2513.91    194.37 o 
  -1   3   2       24.50       26.30      1.77 o 
   0   3   2      710.91      742.23     52.85 o 
   1   3   2      570.81      587.13     26.94 o 
   2   3   2      438.75      447.19     12.71 o 
   3   3   2      135.04      159.12      1.47 o 
   4   3   2      212.17      250.80      4.56 o 
   5   3   2      105.12       97.21      1.56 o 
   6   3   2      324.52      312.82      2.52 o 
   7   3   2       87.06       85.69      1.50 o 
   8   3   2      242.48      228.85      2.56 o 
   9   3   2       71.68       72.42      1.95 o 
  -6   4   2        3.42        3.08      1.10 o 
  -5   4   2       78.12       84.79     10.09 o 
  -4   4   2       26.31       22.76      2.76 o 
  -3   4   2      116.21      117.29      9.33 o 
  -2   4   2     2034.08     2091.99    149.50 o 
  -1   4   2      169.69      176.86     13.98 o 
   0   4   2      259.50      285.98     23.05 o 
   1   4   2      153.16      166.66     12.32 o 
   2   4   2       75.85       76.65      4.69 o 
   3   4   2       22.97       29.52      0.56 o 
   4   4   2      942.84     1091.57     31.29 o 
   5   4   2        6.70        3.94      0.57 o 
   6   4   2      177.28      168.25      2.35 o 
   7   4   2        2.29        2.34      0.61 o 
   8   4   2       22.00       22.62      1.17 o 
   9   4   2        8.87        7.46      0.91 o 
  10   4   2       45.86       57.88      1.90 o 
  -6   5   2       39.29       42.42      2.37 o 
  -5   5   2        0.01        0.83      1.06 o 
  -4   5   2       15.52       17.30      1.39 o 
  -3   5   2       95.24      100.24     16.90 o 
  -2   5   2        4.26        2.40      0.42 o 
  -1   5   2      207.06      211.38     19.81 o 
   0   5   2      135.27      128.65     12.26 o 
   1   5   2      331.23      329.41     32.69 o 
   2   5   2        3.25        7.11      0.42 o 
   3   5   2      357.74      341.95     17.06 o 
   4   5   2       41.18       38.02      0.64 o 
   5   5   2       15.20       18.08      1.33 o 
   6   5   2       76.22       61.46      1.55 o 
   7   5   2       40.03       33.83      2.74 o 
   8   5   2       17.39       21.08      1.22 o 
   9   5   2        0.07        0.30      0.63 o 
  10   5   2       23.96       25.86      1.42 o 
  -5   6   2        0.27       -1.42      0.99 o 
  -4   6   2       61.88       67.28     10.76 o 
  -3   6   2        1.42        1.89      0.65 o 
  -2   6   2      121.14      115.72     17.91 o 
  -1   6   2      224.32      222.28     33.28 o 
   0   6   2      129.22      131.64      9.69 o 
   1   6   2      529.66      504.60     49.08 o 
   2   6   2      360.83      381.29     32.52 o 
   3   6   2     1074.77     1047.45     83.56 o 
   4   6   2        0.01        0.09      0.44 o 
   5   6   2      332.75      330.39     11.53 o 
   6   6   2       16.42       15.27      0.94 o 
   7   6   2       45.66       48.23      2.11 o 
   8   6   2       20.90       21.65      1.14 o 
   9   6   2       19.37       17.93      2.17 o 
  -4   7   2       18.48       17.98      1.91 o 
  -3   7   2        0.73        2.06      0.68 o 
  -2   7   2       29.09       30.33      3.82 o 
  -1   7   2      123.16      118.40     20.25 o 
   0   7   2      251.92      248.51     40.32 o 
   1   7   2       34.60       35.71      5.85 o 
   2   7   2      359.57      348.74     32.00 o 
   3   7   2       13.84       18.88      0.81 o 
   4   7   2      872.29      916.95      9.78 o 
   5   7   2      197.34      191.87      2.57 o 
   6   7   2       28.92       26.74      1.70 o 
   7   7   2      100.42       89.21      2.04 o 
   8   7   2        7.28        4.49      0.77 o 
   9   7   2       80.10       91.80      2.42 o 
  -3   8   2        3.53        2.20      1.24 o 
  -2   8   2        5.96        7.93      1.70 o 
  -1   8   2       48.41       50.62      7.90 o 
   0   8   2       10.61       11.59      1.27 o 
   1   8   2       11.87       11.29      1.50 o 
   2   8   2      157.21      147.51     19.53 o 
   3   8   2       71.32       73.23      6.29 o 
   4   8   2        0.51        0.08      0.85 o 
   5   8   2      154.62      161.88      3.20 o 
   6   8   2      132.50      131.79      4.51 o 
   7   8   2        0.08       -0.11      1.21 o 
   8   8   2        8.49        8.37      0.91 o 
   9   8   2       13.73       16.41      1.16 o 
  -2   9   2       52.79       47.64      2.64 o 
  -1   9   2        0.78        0.69      0.66 o 
   0   9   2       13.74       13.08      2.31 o 
   1   9   2       37.76       33.61      4.64 o 
   2   9   2       25.27       27.79      3.04 o 
   3   9   2      194.38      209.88      4.07 o 
   4   9   2       55.60       58.68      2.15 o 
   5   9   2       30.72       33.42      1.31 o 
   6   9   2       39.02       42.63      2.12 o 
   7   9   2        0.42       -0.19      0.59 o 
   8   9   2        7.08        7.39      1.05 o 
  -1  10   2        0.25       -1.01      1.06 o 
   0  10   2        6.02        6.75      1.58 o 
   1  10   2        6.97        7.40      2.88 o 
   2  10   2       11.03       11.13      1.29 o 
   3  10   2       16.07       14.47      1.45 o 
   4  10   2      102.15      103.38      3.19 o 
   5  10   2       56.35       64.57      1.81 o 
   6  10   2        1.61        1.79      0.77 o 
   7  10   2       14.12       16.53      1.17 o 
   1  11   2       13.24       12.63      1.09 o 
   2  11   2       73.21       82.94      2.99 o 
   3  11   2       37.88       41.71      2.23 o 
   4  11   2       40.28       44.58      2.34 o 
   5  11   2       23.24       24.62      1.91 o 
   6  11   2       13.53       17.20      1.75 o 
  -4 -10   3       12.15       13.16      1.56 o 
  -3 -10   3        0.30       -0.28      0.87 o 
  -2 -10   3       11.34       12.24      1.65 o 
  -6  -9   3       30.55       35.81      2.18 o 
  -5  -9   3       44.48       51.15      2.55 o 
  -4  -9   3       73.75       81.81      3.05 o 
  -3  -9   3        3.29        4.32      1.10 o 
  -2  -9   3        3.43        2.11      0.90 o 
  -1  -9   3        3.99        3.16      1.93 o 
   0  -9   3        4.20        3.79      0.87 o 
   1  -9   3       25.65       26.25      4.05 o 
  -7  -8   3       50.80       61.85      1.91 o 
  -6  -8   3       38.40       42.39      1.55 o 
  -5  -8   3      125.39      135.99      3.72 o 
  -4  -8   3        0.44       -0.71      0.83 o 
  -3  -8   3        0.52        0.02      0.85 o 
  -2  -8   3       21.09       18.14      3.48 o 
  -1  -8   3      100.58       84.25     13.39 o 
   0  -8   3        1.57        2.63      0.79 o 
   1  -8   3       12.42       14.98      3.43 o 
   2  -8   3        1.04        1.29      0.75 o 
  -8  -7   3        3.71        5.73      1.32 o 
  -7  -7   3       72.48       78.05      3.22 o 
  -6  -7   3       32.56       32.85      1.34 o 
  -5  -7   3        0.62        1.18      0.59 o 
  -4  -7   3       42.69       48.08      1.43 o 
  -3  -7   3      482.07      477.52      6.11 o 
  -2  -7   3       25.66       21.87      1.53 o 
  -1  -7   3       37.36       35.52      3.77 o 
   0  -7   3        5.01        3.74      0.70 o 
   1  -7   3       27.02       26.86      4.13 o 
   2  -7   3      129.18      125.04     16.59 o 
   3  -7   3       15.50       15.82      1.17 o 
   4  -7   3      106.83      108.55     22.12 o 
  -8  -6   3       32.90       31.33      1.46 o 
  -7  -6   3       24.67       21.88      1.19 o 
  -6  -6   3        6.38        6.87      0.80 o 
  -5  -6   3      100.56      104.99      4.10 o 
  -4  -6   3      168.50      159.35      4.27 o 
  -3  -6   3      573.53      535.43     27.09 o 
  -2  -6   3      162.82      161.60     15.51 o 
  -1  -6   3       65.62       63.31      8.07 o 
   0  -6   3       49.47       53.36      5.35 o 
   1  -6   3      219.78      198.54     29.00 o 
   2  -6   3      123.83      115.02     13.91 o 
   3  -6   3        2.65        2.40      0.72 o 
   4  -6   3        1.02        0.74      1.49 o 
   5  -6   3       65.13       67.99     11.98 o 
  -9  -5   3       55.13       54.92      1.90 o 
  -8  -5   3        0.24        0.49      0.58 o 
  -7  -5   3       21.58       20.07      1.16 o 
  -6  -5   3       19.62       18.96      1.05 o 
  -5  -5   3      104.24      106.25      2.17 o 
  -4  -5   3       99.93       97.46      3.42 o 
  -3  -5   3       39.22       37.99      1.82 o 
  -2  -5   3      395.01      362.19      8.11 o 
  -1  -5   3       54.07       60.18      3.56 o 
   0  -5   3      399.44      405.61     40.06 o 
   1  -5   3        3.05        6.02      0.92 o 
   2  -5   3      281.56      265.90     31.26 o 
   3  -5   3       12.96       15.59      1.78 o 
   4  -5   3        3.08        4.00      0.81 o 
   5  -5   3       22.98       22.84      1.67 o 
   6  -5   3       24.77       26.34      2.65 o 
  -9  -4   3       15.79       17.06      2.11 o 
  -8  -4   3        7.48        8.26      0.97 o 
  -7  -4   3       11.06        8.93      1.67 o 
  -6  -4   3      240.80      227.83     10.69 o 
  -5  -4   3      287.27      270.00     15.85 o 
  -4  -4   3      160.42      159.41     10.89 o 
  -3  -4   3      108.44       98.18      5.02 o 
  -2  -4   3       21.64       20.53      0.62 o 
  -1  -4   3      235.58      231.39      3.00 o 
   0  -4   3      186.50      218.70     17.75 o 
   1  -4   3      548.09      518.52     41.89 o 
   2  -4   3      231.59      218.31     16.66 o 
   3  -4   3       85.29       80.64      7.06 o 
   4  -4   3        1.86        1.00      0.58 o 
   5  -4   3        0.56        1.40      0.98 o 
   6  -4   3       91.83       87.35     11.67 o 
  -9  -3   3        4.27        6.04      1.54 o 
  -8  -3   3       21.61       19.05      1.96 o 
  -7  -3   3      345.34      340.28     18.58 o 
  -6  -3   3      192.52      184.21     12.64 o 
  -5  -3   3       15.21       11.60      0.88 o 
  -4  -3   3       17.99       17.55      1.09 o 
  -3  -3   3      185.76      201.27     10.96 o 
  -2  -3   3       13.51       26.58      1.13 o 
  -1  -3   3        2.84        0.69      0.25 o 
   0  -3   3      191.99      215.14      7.57 o 
   1  -3   3      638.60      647.06     26.64 o 
   2  -3   3       83.39       82.56      2.37 o 
   3  -3   3      249.12      264.87     28.02 o 
   4  -3   3      359.72      338.16     43.31 o 
   5  -3   3       70.33       68.21      6.73 o 
   6  -3   3       30.39       31.75      5.13 o 
   7  -3   3        2.86        1.36      1.60 o 
  -9  -2   3        2.26        1.92      0.76 o 
  -8  -2   3      252.10      263.54     17.40 o 
  -7  -2   3      171.47      163.35     17.82 o 
  -6  -2   3       33.69       30.76      2.27 o 
  -5  -2   3       56.72       55.13      6.61 o 
  -4  -2   3      109.25      100.88      4.33 o 
  -3  -2   3      333.83      345.04     20.07 o 
  -2  -2   3       35.76       23.86      1.12 o 
  -1  -2   3        0.43        1.09      0.22 o 
   0  -2   3      206.59      210.47     11.47 o 
   1  -2   3      449.00      476.48     22.21 o 
   2  -2   3      248.80      259.55     18.26 o 
   3  -2   3     1114.58     1089.20     48.98 o 
   4  -2   3        1.15        2.26      0.56 o 
   5  -2   3      159.45      152.33     15.97 o 
   6  -2   3        5.50        6.12      1.25 o 
   7  -2   3       97.62      108.82      3.35 o 
   8  -2   3        1.92        1.65      1.06 o 
  -8  -1   3       19.33       16.92      1.86 o 
  -7  -1   3        4.22        3.78      0.98 o 
  -6  -1   3       11.54       10.98      1.48 o 
  -5  -1   3       30.87       28.55      1.12 o 
  -4  -1   3      449.48      404.24     20.53 o 
  -3  -1   3       21.04       21.14      1.47 o 
  -2  -1   3      474.84      477.26     14.90 o 
  -1  -1   3      139.99      140.48      5.75 o 
   0  -1   3     1424.73     1407.08     29.63 o 
   1  -1   3      252.06      312.69      1.52 o 
   2  -1   3        1.22        3.84      0.25 o 
   3  -1   3      170.68      195.46      6.83 o 
   4  -1   3      101.70      101.37      4.47 o 
   5  -1   3      135.42      112.80     12.29 o 
   6  -1   3      112.44      103.20     13.98 o 
   7  -1   3      101.67      104.83      3.15 o 
   8  -1   3       62.88       69.06      2.83 o 
  -8   0   3       19.50       17.29      1.56 o 
  -7   0   3       27.30       31.06      3.39 o 
  -6   0   3        7.14        8.31      0.96 o 
  -5   0   3       45.90       37.89      1.37 o 
  -4   0   3        5.48        6.56      0.47 o 
  -3   0   3       84.08       85.86      2.48 o 
  -2   0   3      996.59      964.54     45.07 o 
  -1   0   3      113.46      103.54      2.28 o 
   0   0   3      253.83      276.50      2.37 o 
   1   0   3      845.46      978.13     13.47 o 
   2   0   3       13.33       17.51      0.99 o 
   3   0   3      131.38      172.33      2.60 o 
   4   0   3       32.75       25.35      0.65 o 
   5   0   3       11.46       15.00      0.64 o 
   6   0   3        1.40        1.25      0.62 o 
   7   0   3        0.31       -0.23      0.71 o 
   8   0   3      197.06      203.45      4.55 o 
   9   0   3       64.87       65.67      2.89 o 
  -8   1   3        3.66        4.80      1.10 o 
  -7   1   3       12.90       14.25      0.79 o 
  -6   1   3      127.24      132.56      7.71 o 
  -5   1   3        2.89        1.27      0.36 o 
  -4   1   3        1.54        0.88      0.36 o 
  -3   1   3      540.74      516.14     17.22 o 
  -2   1   3        1.27        2.24      0.46 o 
  -1   1   3        0.30        0.56      0.28 o 
   0   1   3     3629.15     3856.01    221.84 o 
   1   1   3     3849.54     3779.89    140.13 o 
   2   1   3      449.82      487.84     12.70 o 
   3   1   3        7.35       10.66      0.40 o 
   4   1   3      312.07      318.99     11.32 o 
   5   1   3       20.94       16.67      0.77 o 
   6   1   3      207.46      197.30      4.51 o 
   7   1   3      226.47      228.35      6.68 o 
   9   1   3        0.39        0.90      0.60 o 
  -6   2   3      168.25      166.06      6.42 o 
  -5   2   3       15.59       13.31      0.66 o 
  -4   2   3      177.09      172.01      6.17 o 
  -3   2   3       82.89       86.04      3.87 o 
  -2   2   3        3.12        1.32      0.26 o 
  -1   2   3      198.01      195.44      7.48 o 
   0   2   3       33.22       30.23      0.67 o 
   1   2   3     2071.99     2020.31     76.02 o 
   2   2   3        8.42        9.18      0.28 o 
   3   2   3      687.81      692.67      3.02 o 
   4   2   3      402.22      430.00      2.48 o 
   5   2   3       92.70       88.21      1.50 o 
   6   2   3      198.58      188.92      2.37 o 
   7   2   3        0.38        0.79      0.38 o 
   8   2   3        7.28        9.38      0.73 o 
   9   2   3        4.40        3.83      0.93 o 
  -6   3   3        2.83        2.41      1.01 o 
  -5   3   3      111.99      111.66      6.82 o 
  -4   3   3        2.25        2.54      0.42 o 
  -3   3   3      249.63      235.37     13.21 o 
  -2   3   3      656.94      720.55     43.08 o 
  -1   3   3     1876.39     2064.75    115.99 o 
   0   3   3        0.29        1.26      0.25 o 
   1   3   3      395.64      453.14     15.15 o 
   2   3   3      861.44      886.50     13.99 o 
   3   3   3      888.21      991.05     31.19 o 
   4   3   3      290.05      314.65      7.88 o 
   5   3   3      230.04      248.81      2.27 o 
   6   3   3      845.67      833.36     10.81 o 
   7   3   3      128.36      125.09      2.65 o 
   8   3   3       38.50       37.11      1.14 o 
   9   3   3        1.86        3.48      0.58 o 
  -6   4   3       34.20       34.96      2.04 o 
  -5   4   3       53.26       50.44      2.23 o 
  -4   4   3       41.99       36.17      2.73 o 
  -3   4   3       73.69       74.50      4.82 o 
  -2   4   3      525.16      570.43     39.66 o 
  -1   4   3     1768.43     1887.94    138.33 o 
   0   4   3      510.00      575.40     36.38 o 
   1   4   3      142.06      158.32      7.58 o 
   2   4   3       31.24       38.98      1.31 o 
   3   4   3        3.54        4.88      0.33 o 
   4   4   3     1359.66     1411.52     41.06 o 
   5   4   3      491.85      469.98     11.00 o 
   6   4   3       86.77       88.44      4.19 o 
   7   4   3       33.73       29.33      1.19 o 
   8   4   3       27.44       26.20      1.22 o 
   9   4   3        0.00       -0.33      0.70 o 
  10   4   3       16.28       15.88      1.13 o 
  -6   5   3       61.13       61.94      2.73 o 
  -5   5   3       16.16       19.22      1.72 o 
  -4   5   3        0.63        1.17      0.99 o 
  -3   5   3     1196.37     1180.68     61.68 o 
  -2   5   3      457.82      435.00     25.69 o 
  -1   5   3       55.95       54.85      3.37 o 
   0   5   3        4.18        5.32      0.41 o 
   1   5   3      303.79      341.23     19.35 o 
   2   5   3        5.10        5.69      0.39 o 
   3   5   3        6.65        2.75      0.32 o 
   4   5   3       15.02       15.70      0.50 o 
   5   5   3      464.22      468.59      3.62 o 
   6   5   3        1.48        2.80      0.58 o 
   7   5   3      438.88      398.90      6.53 o 
   8   5   3      230.70      216.37      3.10 o 
   9   5   3       47.66       55.40      1.76 o 
  10   5   3       24.21       25.81      1.98 o 
  -5   6   3       14.91       13.83      1.65 o 
  -4   6   3      301.83      268.45      5.10 o 
  -3   6   3       98.77       93.75      2.96 o 
  -2   6   3       36.89       36.34      4.40 o 
  -1   6   3       95.17      102.70      7.99 o 
   0   6   3      467.15      471.22     34.76 o 
   1   6   3       54.43       51.26      6.89 o 
   2   6   3      141.48      139.98      9.47 o 
   3   6   3        3.95        6.75      0.50 o 
   4   6   3      299.25      311.04      3.80 o 
   5   6   3       92.35       79.49      4.62 o 
   6   6   3       13.30       14.79      0.89 o 
   7   6   3      408.45      384.33      3.91 o 
   8   6   3        7.27        9.39      0.90 o 
   9   6   3      133.46      144.15      2.80 o 
  -4   7   3       10.09        9.53      1.56 o 
  -3   7   3        2.18        3.84      1.17 o 
  -2   7   3       60.94       54.66      2.41 o 
  -1   7   3       12.56       12.53      1.68 o 
   0   7   3      199.49      197.35     17.61 o 
   1   7   3        0.29        0.69      0.36 o 
   2   7   3      442.60      445.16     31.51 o 
   3   7   3      189.84      191.47     15.08 o 
   4   7   3       19.23       16.97      0.91 o 
   5   7   3      214.46      199.13      5.83 o 
   6   7   3       43.64       42.73      1.57 o 
   7   7   3       20.60       13.13      0.94 o 
   8   7   3       42.52       42.47      1.54 o 
   9   7   3       25.85       27.90      1.39 o 
  -3   8   3        0.14       -0.02      1.08 o 
  -2   8   3       22.73       21.89      1.88 o 
  -1   8   3       18.36       18.67      1.70 o 
   0   8   3      106.90       97.28     11.64 o 
   1   8   3      145.27      130.26     13.77 o 
   2   8   3       24.83       25.87      1.01 o 
   3   8   3       24.97       20.23      2.32 o 
   4   8   3      410.63      439.81      3.82 o 
   5   8   3        0.22        0.81      0.55 o 
   6   8   3        4.22        5.70      0.76 o 
   7   8   3        5.00        8.95      0.89 o 
   8   8   3       37.10       38.44      1.54 o 
   9   8   3       24.44       24.55      1.36 o 
  -2   9   3       37.73       35.21      2.25 o 
  -1   9   3       23.94       19.48      1.77 o 
   0   9   3        2.55        2.14      1.01 o 
   1   9   3       88.24       87.19     12.53 o 
   2   9   3       34.07       31.46      4.16 o 
   3   9   3      242.52      267.90      4.90 o 
   4   9   3      221.71      231.17      2.96 o 
   5   9   3       40.26       45.83      1.47 o 
   6   9   3       77.01       75.38      1.91 o 
   7   9   3        0.01        0.11      0.65 o 
   8   9   3       71.27       80.72      2.15 o 
  -1  10   3        6.05        3.26      1.33 o 
   0  10   3        3.26        5.95      1.31 o 
   1  10   3       21.20       21.61      1.86 o 
   2  10   3        1.63        2.78      0.63 o 
   3  10   3        1.83        3.61      1.01 o 
   4  10   3        2.36        3.03      0.96 o 
   5  10   3       19.69       20.83      1.14 o 
   6  10   3        0.00       -0.62      0.94 o 
   7  10   3        8.22        9.19      1.00 o 
   8  10   3        0.21        1.00      0.72 o 
   1  11   3        0.38        1.52      0.99 o 
   3  11   3      167.86      185.49      4.25 o 
   4  11   3        0.13       -1.34      0.90 o 
   5  11   3        0.05       -1.19      0.92 o 
   6  11   3        6.86        8.95      1.60 o 
  -5  -9   4        8.73        8.70      1.36 o 
  -4  -9   4        4.86        7.10      1.38 o 
  -3  -9   4       14.71       14.93      1.47 o 
  -2  -9   4       58.58       53.79      2.57 o 
  -1  -9   4        0.73       -0.45      0.71 o 
   0  -9   4       24.02       25.29      5.08 o 
  -7  -8   4        0.68       -0.10      0.67 o 
  -6  -8   4       53.79       61.46      2.73 o 
  -5  -8   4       11.64       14.56      1.52 o 
  -4  -8   4        1.61        2.83      1.03 o 
  -3  -8   4        1.97        1.91      0.94 o 
  -2  -8   4        2.17        1.69      0.91 o 
  -1  -8   4        5.62        5.00      1.06 o 
   0  -8   4       72.93       69.47     10.98 o 
   1  -8   4        6.77        6.95      1.52 o 
   2  -8   4       16.46       18.81      2.11 o 
  -7  -7   4       21.73       22.85      1.27 o 
  -6  -7   4       37.19       45.95      2.70 o 
  -5  -7   4        1.66        1.30      0.67 o 
  -4  -7   4        4.31        2.04      0.87 o 
  -3  -7   4        0.50       -0.30      0.78 o 
  -2  -7   4       31.55       27.26      2.53 o 
  -1  -7   4        2.73        1.77      0.61 o 
   0  -7   4       19.36       16.68      2.63 o 
   1  -7   4        3.00        2.82      1.27 o 
   2  -7   4       11.96       11.74      1.88 o 
   3  -7   4      165.82      157.42     21.51 o 
  -8  -6   4       72.53       79.44      2.54 o 
  -7  -6   4        0.15       -0.18      0.59 o 
  -6  -6   4       13.44       15.75      1.58 o 
  -5  -6   4       17.82       18.90      1.06 o 
  -4  -6   4      255.80      260.86      6.83 o 
  -3  -6   4      181.70      161.65      4.64 o 
  -2  -6   4       54.83       47.92      1.62 o 
  -1  -6   4       10.86       11.08      0.85 o 
   0  -6   4      109.23      102.09     13.61 o 
   1  -6   4       17.53       14.04      0.95 o 
   2  -6   4       42.00       40.28      5.76 o 
   3  -6   4      328.26      321.28     41.28 o 
   4  -6   4       40.79       46.78      5.41 o 
  -8  -5   4        3.30        2.42      0.77 o 
  -7  -5   4       49.69       51.06      4.21 o 
  -6  -5   4      101.19       94.45      6.10 o 
  -5  -5   4       64.02       60.43      4.78 o 
  -4  -5   4      136.06      129.74      5.72 o 
  -3  -5   4      283.46      275.62      8.57 o 
  -2  -5   4       77.48       73.13      1.17 o 
  -1  -5   4      229.90      226.38     17.91 o 
   0  -5   4        1.56        2.17      0.61 o 
   1  -5   4       58.19       58.01      7.37 o 
   2  -5   4       21.19       18.76      1.10 o 
   3  -5   4        5.05        7.72      1.80 o 
   4  -5   4        7.63        7.87      0.99 o 
   5  -5   4        4.14        4.01      0.86 o 
  -8  -4   4       18.29       19.05      1.68 o 
  -7  -4   4       30.08       31.37      1.36 o 
  -6  -4   4        1.27        1.38      0.61 o 
  -5  -4   4       72.79       70.20      6.09 o 
  -4  -4   4       57.27       48.70      3.08 o 
  -3  -4   4      354.44      356.75     17.05 o 
  -2  -4   4        0.46        0.46      0.37 o 
  -1  -4   4       16.28       20.05      0.66 o 
   0  -4   4      173.48      164.40      3.85 o 
   1  -4   4      173.69      165.26      9.35 o 
   2  -4   4      308.62      318.26     19.66 o 
   3  -4   4       92.68       87.71      8.05 o 
   4  -4   4       53.87       52.56      4.51 o 
   5  -4   4       19.54       19.58      2.66 o 
   6  -4   4       37.94       36.98      5.13 o 
  -8  -3   4        2.18        2.45      0.76 o 
  -7  -3   4       29.99       25.86      1.25 o 
  -6  -3   4      376.71      363.72     18.88 o 
  -5  -3   4       54.54       48.84      2.96 o 
  -4  -3   4        3.99        2.75      0.88 o 
  -3  -3   4      496.53      474.02     24.54 o 
  -2  -3   4      202.29      202.77      9.36 o 
  -1  -3   4     2770.73     2702.96    142.08 o 
   0  -3   4      167.47      153.89     10.94 o 
   1  -3   4      295.78      302.15     15.48 o 
   2  -3   4        1.38        1.85      0.70 o 
   3  -3   4      102.31      100.90      5.17 o 
   4  -3   4       76.87       68.01      7.60 o 
   5  -3   4      152.36      149.79     15.95 o 
   6  -3   4       46.40       47.48      6.99 o 
   7  -3   4       60.85       59.14     11.29 o 
  -8  -2   4       97.53       89.90      3.22 o 
  -7  -2   4      440.94      442.90     26.15 o 
  -6  -2   4      144.45      145.00      9.27 o 
  -5  -2   4       13.62       16.00      1.72 o 
  -4  -2   4      555.08      545.03     33.99 o 
  -3  -2   4       24.98       25.70      1.02 o 
  -2  -2   4     1600.89     1576.30    108.98 o 
  -1  -2   4      848.61      937.63     48.59 o 
   0  -2   4     1571.17     1564.56    112.05 o 
   1  -2   4      350.57      343.04      7.40 o 
   2  -2   4      808.99      849.25     26.91 o 
   3  -2   4      731.53      733.02     30.24 o 
   4  -2   4      124.69      131.88      9.15 o 
   5  -2   4      208.71      192.39     16.35 o 
   6  -2   4       35.26       36.50      2.77 o 
   7  -2   4      152.16      142.35     19.84 o 
   8  -2   4       44.06       47.57      2.57 o 
  -8  -1   4       41.93       38.86      2.23 o 
  -7  -1   4        8.39        8.84      1.23 o 
  -6  -1   4       10.24       12.11      0.92 o 
  -5  -1   4       44.34       43.77      3.79 o 
  -4  -1   4      177.14      175.03     11.97 o 
  -3  -1   4        3.92        9.62      0.52 o 
  -2  -1   4        2.87        8.94      0.45 o 
  -1  -1   4      324.72      287.82     13.68 o 
   0  -1   4      505.00      565.70     20.42 o 
   1  -1   4       20.99       22.52      0.64 o 
   2  -1   4     2128.98     2288.31     59.71 o 
   3  -1   4       60.46       66.09      1.08 o 
   4  -1   4      395.69      342.78     10.77 o 
   5  -1   4       47.93       47.70      2.58 o 
   6  -1   4       19.80       23.56      2.93 o 
   7  -1   4      196.84      221.07      4.62 o 
   8  -1   4        4.22        3.49      1.15 o 
  -8   0   4       52.44       47.96      2.41 o 
  -7   0   4        0.30       -0.39      0.85 o 
  -6   0   4        3.23        3.60      0.63 o 
  -5   0   4        8.06        8.18      0.58 o 
  -4   0   4      110.09      112.48      5.59 o 
  -3   0   4        0.26        1.77      0.35 o 
  -2   0   4      471.02      485.69     12.09 o 
  -1   0   4      175.55      189.25      4.08 o 
   0   0   4     2237.40     2437.74     32.35 o 
   1   0   4      270.54      267.65      2.94 o 
   2   0   4      113.53      136.91      2.18 o 
   3   0   4       78.75      113.13      1.75 o 
   4   0   4      651.04      666.93      9.58 o 
   5   0   4       51.38       54.93      2.44 o 
   6   0   4       19.07       19.88      2.86 o 
   7   0   4       13.91       11.78      1.36 o 
   8   0   4      104.18      109.95      3.47 o 
  -8   1   4        0.65       -0.71      0.87 o 
  -7   1   4       15.92       13.57      1.36 o 
  -6   1   4        3.84        4.04      1.03 o 
  -5   1   4        8.01        8.26      0.52 o 
  -4   1   4       77.82       79.89      1.46 o 
  -3   1   4       57.25       52.86      2.38 o 
  -2   1   4      357.41      380.56      5.59 o 
  -1   1   4      462.72      476.46      3.19 o 
   0   1   4        2.09        1.63      0.98 o 
   1   1   4       24.60       33.28      3.67 o 
   2   1   4       22.64       21.61      0.50 o 
   3   1   4        4.04        4.21      0.31 o 
   4   1   4      218.55      218.80      2.44 o 
   5   1   4      108.47      112.66      2.55 o 
   6   1   4        1.10        0.08      0.39 o 
   7   1   4      432.67      427.00      5.93 o 
   8   1   4      180.60      186.87      4.32 o 
   9   1   4       25.19       29.12      1.45 o 
  -7   2   4      109.61      101.82      3.15 o 
  -6   2   4        1.20        0.48      0.54 o 
  -5   2   4       39.07       37.89      2.25 o 
  -4   2   4       51.07       50.85      1.10 o 
  -3   2   4       14.33       15.87      0.62 o 
  -2   2   4       97.76       95.27      0.80 o 
  -1   2   4       52.23       53.49      1.86 o 
   0   2   4      386.32      395.37     16.66 o 
   1   2   4      473.25      519.16      8.34 o 
   2   2   4       31.34       32.99      0.56 o 
   3   2   4       37.90       48.01      0.75 o 
   4   2   4      119.44      104.76      1.63 o 
   5   2   4        6.84        6.03      0.46 o 
   6   2   4       31.18       33.27      1.09 o 
   7   2   4      188.83      186.36      3.42 o 
   8   2   4        3.36        3.16      0.83 o 
   9   2   4       75.23       79.86      2.16 o 
  -6   3   4        4.96        4.63      0.74 o 
  -5   3   4       17.56       19.82      1.01 o 
  -4   3   4       13.62       13.95      0.93 o 
  -3   3   4      223.95      192.99      6.50 o 
  -2   3   4      289.26      281.80      6.42 o 
  -1   3   4       81.98       97.38      4.07 o 
   0   3   4        1.42        2.77      0.22 o 
   1   3   4       86.72      103.65      3.55 o 
   2   3   4       66.18       55.69      0.73 o 
   3   3   4       94.38       95.74      0.88 o 
   4   3   4      162.88      205.80      2.81 o 
   5   3   4       22.65       26.38      0.63 o 
   6   3   4      128.60      124.03      1.63 o 
   7   3   4        5.19        5.98      0.56 o 
   8   3   4        7.97        7.14      0.64 o 
   9   3   4       15.01       16.39      0.87 o 
  -6   4   4       21.80       24.76      1.75 o 
  -5   4   4       24.52       24.21      1.58 o 
  -4   4   4        6.40        6.49      0.76 o 
  -3   4   4       42.08       42.68      1.32 o 
  -2   4   4       88.80       98.23      5.27 o 
  -1   4   4       64.06       78.06      3.69 o 
   0   4   4      241.97      223.52     13.30 o 
   1   4   4      400.55      450.35      2.46 o 
   2   4   4       22.85       12.94      0.67 o 
   3   4   4      111.16      117.59      2.82 o 
   4   4   4       96.23       97.99      1.10 o 
   5   4   4      138.48      146.58      2.34 o 
   6   4   4      223.81      228.93      7.30 o 
   7   4   4       96.23       86.67      1.50 o 
   8   4   4        9.61       10.82      0.89 o 
   9   4   4        5.19        6.34      0.79 o 
  -6   5   4       48.35       50.05      2.48 o 
  -5   5   4       33.85       35.37      2.09 o 
  -4   5   4       82.92       86.24      2.85 o 
  -3   5   4      271.11      252.66     10.16 o 
  -2   5   4      919.53      881.09     65.67 o 
  -1   5   4      236.21      232.37      9.63 o 
   0   5   4       44.51       49.85      2.22 o 
   1   5   4      407.86      420.15     24.79 o 
   2   5   4      368.86      416.53      7.64 o 
   3   5   4     2818.78     2893.78     66.86 o 
   4   5   4        7.06        6.85      0.69 o 
   5   5   4      400.71      387.74     12.22 o 
   6   5   4       15.35       15.14      0.88 o 
   7   5   4       58.52       58.58      1.60 o 
   8   5   4        0.03       -0.25      0.56 o 
   9   5   4       16.28       14.97      1.06 o 
  10   5   4       18.47       19.48      3.31 o 
  -5   6   4       20.87       23.38      1.91 o 
  -4   6   4      154.51      134.91      3.70 o 
  -3   6   4      284.36      239.99      4.57 o 
  -2   6   4      414.13      405.28     34.50 o 
  -1   6   4        1.53        1.60      0.58 o 
   0   6   4      353.25      360.08     19.60 o 
   1   6   4        0.15        0.55      0.33 o 
   2   6   4      339.97      358.54     23.26 o 
   3   6   4      603.84      631.61     25.93 o 
   4   6   4      489.09      496.91      9.25 o 
   5   6   4      121.79      129.21      2.04 o 
   6   6   4      405.13      359.09      8.28 o 
   7   6   4      165.14      151.99      2.48 o 
   8   6   4       29.01       27.90      1.28 o 
   9   6   4       37.70       34.44      1.44 o 
  -4   7   4      122.46      109.76      3.61 o 
  -3   7   4       13.89       11.76      1.52 o 
  -2   7   4        7.98        8.68      1.31 o 
  -1   7   4       82.40       69.75      2.50 o 
   0   7   4       49.97       53.04      5.19 o 
   1   7   4        9.66        9.13      0.58 o 
   2   7   4       14.51       17.84      1.05 o 
   3   7   4      106.10      114.14      5.60 o 
   4   7   4      140.61      139.13      5.60 o 
   5   7   4       51.39       56.13      1.48 o 
   6   7   4      571.36      511.76      4.35 o 
   7   7   4       31.23       26.18      1.20 o 
   8   7   4      100.81      110.89      2.35 o 
   9   7   4        2.70        2.60      0.91 o 
  -3   8   4       18.32       19.20      1.84 o 
  -2   8   4        3.65        1.88      1.06 o 
  -1   8   4       25.69       21.02      1.68 o 
   0   8   4       22.85       18.03      1.54 o 
   1   8   4       80.21       70.75      5.48 o 
   2   8   4      101.05      103.90     14.55 o 
   3   8   4       35.34       36.40      1.66 o 
   4   8   4      398.26      423.07      6.86 o 
   5   8   4      129.02      135.57      2.41 o 
   6   8   4       46.43       51.87      1.53 o 
   7   8   4        0.04        0.06      0.53 o 
   8   8   4      145.91      152.05      5.76 o 
   9   8   4        2.50        1.07      0.64 o 
  -2   9   4        2.59        2.18      1.03 o 
  -1   9   4       17.50       11.39      1.52 o 
   0   9   4       94.76       76.76      2.83 o 
   1   9   4       26.94       24.55      1.70 o 
   2   9   4       14.57       12.55      1.26 o 
   3   9   4       67.36       67.94      4.20 o 
   4   9   4       32.95       36.17      1.29 o 
   5   9   4       20.57       22.14      1.14 o 
   6   9   4        0.27        0.19      0.56 o 
   7   9   4       60.57       64.43      1.87 o 
   8   9   4        4.65        4.49      0.83 o 
  -1  10   4        0.00       -1.41      0.94 o 
   0  10   4       27.17       23.84      1.86 o 
   1  10   4        0.09        0.69      0.90 o 
   2  10   4       67.17       63.21      2.46 o 
   4  10   4       10.61       12.60      0.92 o 
   5  10   4        0.02       -0.82      0.55 o 
   6  10   4        6.13        5.58      0.83 o 
   7  10   4        6.66       10.35      0.98 o 
   8  10   4        8.21        8.29      0.98 o 
   1  11   4        1.34        2.37      1.01 o 
   5  11   4        6.55        8.29      1.31 o 
   6  11   4        0.60       -0.36      1.25 o 
  -3  -9   5        0.52        0.09      0.92 o 
  -2  -9   5        5.29        8.75      1.33 o 
  -6  -8   5        0.54       -0.90      1.01 o 
  -5  -8   5        2.94        2.76      1.03 o 
  -4  -8   5       38.39       41.87      2.25 o 
  -3  -8   5       36.98       34.82      2.02 o 
  -2  -8   5        3.75        4.57      1.08 o 
  -1  -8   5       22.28       22.93      2.94 o 
   0  -8   5       21.97       20.79      2.92 o 
   1  -8   5        2.63        3.00      0.81 o 
  -7  -7   5       17.33       21.75      2.26 o 
  -6  -7   5        1.41        0.49      0.65 o 
  -5  -7   5       19.61       20.97      1.63 o 
  -4  -7   5      138.83      138.15      3.61 o 
  -3  -7   5       83.30       77.38      2.71 o 
  -2  -7   5       31.89       26.35      1.22 o 
  -1  -7   5       63.54       60.63      6.20 o 
   0  -7   5        0.51        0.41      0.59 o 
   1  -7   5       96.62       89.29     13.11 o 
   2  -7   5       42.16       41.22      6.41 o 
   3  -7   5        0.02       -0.89      0.59 o 
  -7  -6   5       60.85       74.60      3.56 o 
  -6  -6   5       47.09       45.48      1.81 o 
  -5  -6   5       72.05       73.68      3.64 o 
  -4  -6   5       22.15       22.54      1.10 o 
  -3  -6   5       14.79       21.59      1.52 o 
  -2  -6   5        4.67        3.09      0.62 o 
  -1  -6   5       32.32       29.31      1.20 o 
   0  -6   5      109.21       99.57      4.69 o 
   1  -6   5        5.15        5.04      0.79 o 
   2  -6   5       50.79       52.65      7.65 o 
   3  -6   5       24.71       22.24      2.46 o 
   4  -6   5       61.82       61.66     10.94 o 
  -8  -5   5        0.00       -0.92      0.62 o 
  -7  -5   5       68.73       73.98      4.02 o 
  -6  -5   5        0.00       -0.53      0.60 o 
  -5  -5   5       54.84       58.43      5.05 o 
  -4  -5   5      309.41      286.60     16.26 o 
  -3  -5   5      126.61      108.13      2.71 o 
  -2  -5   5        2.71        1.36      0.54 o 
  -1  -5   5       11.68       10.72      0.84 o 
   0  -5   5        9.09        9.70      0.82 o 
   1  -5   5      391.63      356.28     30.09 o 
   2  -5   5      399.64      390.43     39.22 o 
   3  -5   5        0.36        0.09      0.60 o 
   4  -5   5       30.52       27.71      3.16 o 
   5  -5   5       30.83       29.39      2.70 o 
  -8  -4   5        2.51        2.39      1.03 o 
  -7  -4   5       42.42       42.94      1.54 o 
  -6  -4   5       20.53       20.54      1.12 o 
  -5  -4   5       57.62       57.19      3.31 o 
  -4  -4   5      151.84      141.82     12.10 o 
  -3  -4   5      181.29      169.83      8.19 o 
  -2  -4   5       99.04       98.67      2.66 o 
  -1  -4   5       49.45       49.05      1.28 o 
   0  -4   5        4.74        4.91      0.67 o 
   1  -4   5      346.46      322.05     21.21 o 
   2  -4   5      300.09      293.81     22.26 o 
   3  -4   5        4.18        3.68      0.82 o 
   4  -4   5      116.00      110.14      9.07 o 
   5  -4   5      115.70      111.15      6.41 o 
   6  -4   5        6.78        7.51      1.42 o 
  -8  -3   5       75.51       73.77      3.03 o 
  -7  -3   5       13.28       12.36      1.58 o 
  -6  -3   5       23.33       25.03      1.19 o 
  -5  -3   5      314.35      306.09     20.48 o 
  -4  -3   5      373.64      362.70     37.07 o 
  -3  -3   5       46.86       47.10      2.51 o 
  -2  -3   5      333.84      322.35     15.29 o 
  -1  -3   5      343.66      311.50     21.76 o 
   0  -3   5       55.57       58.65      2.68 o 
   1  -3   5       50.87       59.71      1.37 o 
   2  -3   5        2.52        1.57      0.53 o 
   3  -3   5      854.24      816.17     24.70 o 
   4  -3   5       21.58       21.34      1.14 o 
   5  -3   5       83.98       85.06      8.23 o 
   6  -3   5       17.71       16.36      1.14 o 
   7  -3   5      198.09      204.22     33.40 o 
  -8  -2   5        0.95        0.94      1.06 o 
  -7  -2   5        3.41        5.26      1.26 o 
  -6  -2   5       32.29       29.61      1.18 o 
  -5  -2   5        2.89        2.80      0.82 o 
  -4  -2   5      426.75      438.23     20.40 o 
  -3  -2   5       27.71       35.40      1.62 o 
  -2  -2   5      741.96      736.74     30.33 o 
  -1  -2   5       38.41       44.59      1.30 o 
   0  -2   5      135.82      139.31      6.60 o 
   1  -2   5      116.40      109.63      4.39 o 
   2  -2   5      185.84      169.78      4.69 o 
   3  -2   5       30.74       31.71      1.13 o 
   4  -2   5      124.86      130.09      4.77 o 
   5  -2   5       56.65       56.77      2.25 o 
   6  -2   5      288.56      276.57     23.62 o 
   7  -2   5       62.19       57.47      7.23 o 
  -8  -1   5       92.19       79.06      3.10 o 
  -7  -1   5       52.66       52.53      2.48 o 
  -6  -1   5       13.08       12.84      1.54 o 
  -5  -1   5      107.39      102.50      8.79 o 
  -4  -1   5       88.57       90.24      5.07 o 
  -3  -1   5      135.21      140.27      5.12 o 
  -2  -1   5      882.23      965.65     47.32 o 
  -1  -1   5      120.50      127.23      2.49 o 
   0  -1   5      501.68      529.41      5.68 o 
   1  -1   5       41.98       36.04      0.71 o 
   2  -1   5        0.05        0.30      0.40 o 
   3  -1   5        1.86        6.00      0.88 o 
   4  -1   5      332.83      321.83     10.71 o 
   5  -1   5       15.92       14.75      0.97 o 
   6  -1   5        6.72        6.36      0.83 o 
   7  -1   5       95.20      109.12      3.42 o 
   8  -1   5      202.54      212.27      5.01 o 
  -8   0   5       90.17       88.91      3.26 o 
  -7   0   5       87.90       84.82      2.99 o 
  -6   0   5        0.12        0.16      0.96 o 
  -5   0   5       69.20       74.12      8.54 o 
  -4   0   5       18.41       17.85      1.36 o 
  -3   0   5      379.66      386.94     12.81 o 
  -2   0   5      420.79      450.54      9.02 o 
  -1   0   5      126.44      130.29      1.13 o 
   0   0   5     1177.04     1211.29      5.32 o 
   1   0   5     1315.23     1474.21     32.29 o 
   2   0   5      451.54      489.88      6.12 o 
   3   0   5       40.49       33.24      0.70 o 
   4   0   5      462.91      512.03     10.58 o 
   5   0   5       22.55       17.85      1.22 o 
   6   0   5      541.44      505.92     40.43 o 
   7   0   5       17.18       16.81      1.49 o 
   8   0   5       78.94       82.96      3.08 o 
  -7   1   5        0.03       -0.37      0.90 o 
  -6   1   5        7.22        9.67      1.36 o 
  -5   1   5       20.30       19.06      2.49 o 
  -4   1   5      122.48      106.21      4.82 o 
  -3   1   5      105.07      112.17      2.34 o 
  -2   1   5        7.01       11.54      0.46 o 
  -1   1   5      861.67      975.44     12.11 o 
   0   1   5     1632.78     1762.33     29.69 o 
   1   1   5     1181.98     1324.07     26.38 o 
   2   1   5      723.07      857.31     15.72 o 
   3   1   5      563.75      587.08     13.77 o 
   4   1   5        2.38        3.23      0.44 o 
   5   1   5      259.63      264.65      3.39 o 
   6   1   5      445.12      424.99     27.00 o 
   7   1   5        1.20        0.39      0.76 o 
   8   1   5       18.49       20.69      1.58 o 
   9   1   5        4.37        2.25      1.15 o 
  -7   2   5       32.58       29.10      1.95 o 
  -6   2   5        0.37        0.53      0.87 o 
  -5   2   5       29.48       29.92      2.30 o 
  -4   2   5       16.92       20.13      1.02 o 
  -3   2   5      177.69      162.74      2.69 o 
  -2   2   5      287.73      299.40      1.74 o 
  -1   2   5      287.29      293.92     12.52 o 
   0   2   5        9.73       10.14      0.72 o 
   1   2   5       34.43       40.67      0.93 o 
   2   2   5        6.74        3.36      0.32 o 
   3   2   5        8.09        6.67      0.38 o 
   4   2   5        9.89       11.48      0.50 o 
   5   2   5       25.16       26.43      0.75 o 
   6   2   5      167.88      163.05      7.69 o 
   7   2   5        0.63        1.80      0.54 o 
   8   2   5        6.21        6.63      0.85 o 
   9   2   5       12.04       12.66      1.03 o 
  -6   3   5        4.80        5.63      1.17 o 
  -5   3   5       11.04       11.68      0.94 o 
  -4   3   5        0.02        0.35      0.54 o 
  -3   3   5       83.01       74.66      1.61 o 
  -2   3   5        5.92        6.37      0.65 o 
  -1   3   5       78.32       85.09      4.47 o 
   0   3   5      509.67      555.19     34.25 o 
   1   3   5      641.06      679.15      3.80 o 
   2   3   5       24.43       30.41      1.24 o 
   3   3   5       95.24       94.55      0.92 o 
   4   3   5      150.67      147.50      1.88 o 
   5   3   5      665.14      665.96      8.44 o 
   6   3   5      289.13      268.77      2.45 o 
   7   3   5      422.72      414.68      3.75 o 
   8   3   5       74.86       81.06      1.57 o 
   9   3   5        0.00        0.14      0.52 o 
  -6   4   5       18.09       21.04      1.68 o 
  -5   4   5       43.40       44.92      1.53 o 
  -4   4   5        1.29        0.37      0.56 o 
  -3   4   5      215.22      205.75      2.61 o 
  -2   4   5        0.01        0.52      0.54 o 
  -1   4   5      149.24      138.04     10.42 o 
   0   4   5       13.56       16.29      0.80 o 
   1   4   5      515.61      547.82     14.85 o 
   2   4   5        1.02        0.55      0.25 o 
   3   4   5      416.37      398.82      6.65 o 
   4   4   5      108.63      115.05      1.29 o 
   5   4   5        9.64       11.45      0.49 o 
   6   4   5      487.42      478.87      5.77 o 
   7   4   5        9.38       10.94      0.69 o 
   8   4   5      164.47      158.46      2.17 o 
   9   4   5       22.76       22.69      0.97 o 
  -6   5   5       17.49       21.73      1.75 o 
  -5   5   5       12.39       13.67      1.49 o 
  -4   5   5      196.49      196.02      2.86 o 
  -3   5   5        0.38        1.05      0.98 o 
  -2   5   5      105.12      109.55      4.75 o 
  -1   5   5      482.84      471.12     33.18 o 
   0   5   5      286.87      302.28     23.12 o 
   1   5   5       84.74       81.42      3.00 o 
   2   5   5      427.34      461.29      6.67 o 
   3   5   5       10.80        9.43      0.49 o 
   4   5   5      131.50      146.27      1.71 o 
   5   5   5       48.56       51.35      1.32 o 
   6   5   5       12.22       15.22      0.92 o 
   7   5   5      238.42      231.25      3.00 o 
   8   5   5        0.64        0.52      0.77 o 
   9   5   5       29.19       27.09      2.95 o 
  -5   6   5       50.66       54.73      2.66 o 
  -4   6   5       37.68       33.53      2.00 o 
  -3   6   5        0.11       -0.25      0.80 o 
  -2   6   5        0.77        0.45      0.53 o 
  -1   6   5        5.12        5.99      0.70 o 
   0   6   5      123.18      120.15     10.89 o 
   1   6   5        2.59        5.08      0.58 o 
   2   6   5      397.55      428.47     16.01 o 
   3   6   5        2.71        3.95      0.44 o 
   4   6   5       64.33       64.10      1.78 o 
   5   6   5       34.51       32.96      1.16 o 
   6   6   5       16.21       18.13      0.97 o 
   7   6   5       25.58       19.57      1.07 o 
   8   6   5       12.86       12.92      1.24 o 
   9   6   5        3.30        4.51      0.79 o 
  -4   7   5       67.07       58.22      2.73 o 
  -3   7   5      138.88      131.17      3.74 o 
  -2   7   5        2.05        1.93      0.94 o 
  -1   7   5       19.06       16.49      1.01 o 
   0   7   5       64.67       68.36      7.10 o 
   1   7   5       30.55       32.81      1.84 o 
   2   7   5      418.46      408.68     21.83 o 
   3   7   5       82.49       79.26      3.72 o 
   4   7   5      427.47      444.56      3.63 o 
   5   7   5       50.88       46.12      1.33 o 
   6   7   5       22.12       17.65      0.97 o 
   7   7   5        2.43        0.76      0.52 o 
   8   7   5       23.08       18.31      1.11 o 
   9   7   5       14.61       15.60      1.11 o 
  -2   8   5        4.12        6.32      1.24 o 
  -1   8   5       18.28       16.70      1.56 o 
   0   8   5        1.04        1.37      0.58 o 
   1   8   5        9.93        9.65      0.96 o 
   2   8   5      315.21      287.78     24.76 o 
   3   8   5      207.89      200.29     19.88 o 
   4   8   5       18.07       19.76      1.01 o 
   5   8   5      219.07      219.65      2.85 o 
   6   8   5      109.94      108.47      3.84 o 
   7   8   5       18.45       16.83      1.04 o 
   8   8   5       35.99       32.30      1.40 o 
   9   8   5        0.16       -0.09      0.68 o 
  -2   9   5        9.68        9.35      1.45 o 
  -1   9   5        0.02        0.18      0.83 o 
   0   9   5       17.88       18.95      1.61 o 
   1   9   5        8.70        8.13      1.15 o 
   2   9   5       32.68       30.02      3.19 o 
   3   9   5       59.12       56.73      4.36 o 
   4   9   5       71.94       79.33      2.57 o 
   5   9   5      200.66      212.19      2.93 o 
   6   9   5       29.42       27.18      1.27 o 
   7   9   5       83.22       91.75      2.17 o 
   8   9   5       12.11       13.36      1.21 o 
   0  10   5        4.35        4.78      1.13 o 
   1  10   5       57.53       52.60      2.37 o 
   2  10   5        6.17        6.45      1.06 o 
   3  10   5        1.77        2.41      0.92 o 
   4  10   5       18.03       23.96      1.65 o 
   5  10   5        3.33        3.12      0.92 o 
   6  10   5       24.06       32.08      1.40 o 
   7  10   5        9.64       11.34      1.01 o 
   8  10   5       17.05       14.67      1.18 o 
   2  11   5        2.79        1.84      0.80 o 
   5  11   5       16.37       18.49      1.54 o 
   6  11   5       27.66       31.21      2.04 o 
  -4  -8   6        2.70        4.23      1.08 o 
  -3  -8   6       11.78       13.09      1.45 o 
  -2  -8   6        1.82        0.71      0.87 o 
  -1  -8   6       43.71       43.84      5.48 o 
   0  -8   6        0.03       -0.18      0.65 o 
  -6  -7   6        5.36        4.85      1.24 o 
  -5  -7   6       19.47       19.43      1.61 o 
  -4  -7   6       53.98       57.58      2.50 o 
  -3  -7   6        0.28        0.53      0.73 o 
  -2  -7   6       20.37       18.78      3.47 o 
  -1  -7   6       18.09       18.00      1.14 o 
   0  -7   6       11.61        9.66      1.22 o 
   1  -7   6       38.17       39.92      6.27 o 
   2  -7   6        1.18       -0.09      1.39 o 
  -7  -6   6        1.47        2.65      0.79 o 
  -6  -6   6       23.40       22.94      2.32 o 
  -5  -6   6       56.99       53.13      4.73 o 
  -4  -6   6        5.39        2.85      0.96 o 
  -3  -6   6        5.63        6.89      1.08 o 
  -2  -6   6       69.24       63.79      3.55 o 
  -1  -6   6       10.48        8.63      1.14 o 
   0  -6   6       36.05       29.56      2.33 o 
   1  -6   6        7.68        9.51      0.96 o 
   2  -6   6        0.44       -0.57      0.56 o 
   3  -6   6       11.41       11.89      1.72 o 
  -7  -5   6       32.42       31.86      2.14 o 
  -6  -5   6       11.63       12.12      1.09 o 
  -5  -5   6       32.60       30.44      1.58 o 
  -4  -5   6       34.82       28.59      1.75 o 
  -3  -5   6        1.91       -0.34      0.48 o 
  -2  -5   6       97.66      100.63      4.36 o 
  -1  -5   6        4.42        5.10      0.80 o 
   0  -5   6       61.35       58.86      3.66 o 
   1  -5   6        4.50        2.89      1.23 o 
   2  -5   6       96.47       96.16      5.74 o 
   3  -5   6        0.01       -0.70      0.53 o 
   4  -5   6        4.48        3.73      0.79 o 
   5  -5   6        1.60        0.31      0.74 o 
  -7  -4   6       11.72       12.01      1.61 o 
  -6  -4   6       57.92       59.97      2.55 o 
  -5  -4   6        4.33        4.68      1.02 o 
  -4  -4   6        5.85        8.62      0.79 o 
  -3  -4   6       23.01       26.81      1.09 o 
  -2  -4   6       38.55       39.48      1.64 o 
  -1  -4   6      321.76      311.69      3.49 o 
   0  -4   6      152.87      142.58      3.47 o 
   1  -4   6      105.97      105.99      4.90 o 
   2  -4   6       18.35       17.93      1.62 o 
   3  -4   6      292.45      279.49     22.73 o 
   4  -4   6       16.03       18.54      1.21 o 
   5  -4   6       32.40       33.04      3.63 o 
  -7  -3   6       30.77       31.79      2.16 o 
  -6  -3   6       59.11       52.44      2.41 o 
  -5  -3   6       49.14       49.49      3.20 o 
  -4  -3   6      268.19      258.74     21.96 o 
  -3  -3   6       22.25       22.26      1.56 o 
  -2  -3   6      330.10      319.06     20.40 o 
  -1  -3   6        4.71        5.16      0.47 o 
   0  -3   6      425.41      401.32      7.99 o 
   1  -3   6     1130.82     1117.30     26.57 o 
   2  -3   6      167.13      164.77      7.91 o 
   3  -3   6      446.89      434.35     16.94 o 
   4  -3   6      165.43      161.41      4.63 o 
   5  -3   6       15.36       15.96      2.10 o 
   6  -3   6        5.07        4.44      1.62 o 
  -7  -2   6        1.03        0.18      0.85 o 
  -6  -2   6       97.83       92.17      3.15 o 
  -5  -2   6      326.06      286.06      4.85 o 
  -4  -2   6       40.58       38.00      2.17 o 
  -3  -2   6      160.48      159.68      7.95 o 
  -2  -2   6       18.02       13.22      0.81 o 
  -1  -2   6       20.49       20.84      1.13 o 
   0  -2   6      235.24      200.44     10.05 o 
   1  -2   6      337.76      395.71      4.36 o 
   2  -2   6      425.93      406.21      5.45 o 
   3  -2   6        5.96        6.22      0.70 o 
   4  -2   6      116.41      120.13      5.36 o 
   5  -2   6        0.43        0.15      0.72 o 
   6  -2   6       29.97       31.38      3.81 o 
   7  -2   6        0.18       -0.44      0.85 o 
  -7  -1   6        0.10        0.23      0.99 o 
  -6  -1   6        8.35        9.65      1.38 o 
  -5  -1   6      166.23      140.13      3.45 o 
  -4  -1   6        0.60        0.89      0.46 o 
  -3  -1   6       19.76       16.43      1.01 o 
  -2  -1   6        9.21       10.76      0.66 o 
  -1  -1   6        0.11        0.66      0.28 o 
   0  -1   6       15.29       15.20      0.72 o 
   1  -1   6        1.79        1.21      0.30 o 
   2  -1   6      112.22      111.56      1.25 o 
   3  -1   6        2.46        1.99      0.52 o 
   4  -1   6      332.77      345.13      3.90 o 
   5  -1   6        3.68        2.35      0.58 o 
   6  -1   6      196.06      189.92     16.31 o 
   7  -1   6        5.96        6.43      1.17 o 
   8  -1   6       52.41       55.05      2.76 o 
  -7   0   6        1.63        0.62      1.13 o 
  -6   0   6       17.04       16.90      1.58 o 
  -5   0   6       45.89       40.19      2.00 o 
  -4   0   6       72.01       81.50      6.78 o 
  -3   0   6      199.48      207.30      6.87 o 
  -2   0   6        0.82        1.36      0.92 o 
  -1   0   6      315.40      325.20      4.20 o 
   0   0   6      382.73      393.87      3.38 o 
   1   0   6        6.83       10.12      0.46 o 
   2   0   6       58.65       59.95      0.93 o 
   3   0   6      321.45      330.53      4.37 o 
   4   0   6       80.68       86.34      2.64 o 
   5   0   6      215.56      215.35      2.69 o 
   6   0   6      176.78      160.33      9.31 o 
   7   0   6      313.10      327.89      5.63 o 
   8   0   6       25.41       27.22      1.93 o 
  -7   1   6       10.46        8.93      1.52 o 
  -6   1   6       23.02       19.91      1.75 o 
  -5   1   6       10.08       10.60      0.87 o 
  -4   1   6      241.96      240.95     13.76 o 
  -3   1   6      344.32      359.64     23.12 o 
  -2   1   6      256.37      255.68      5.70 o 
  -1   1   6       14.89       19.33      0.46 o 
   0   1   6      263.65      298.27      2.55 o 
   1   1   6       29.24       41.74      0.71 o 
   2   1   6       95.46      108.79      1.17 o 
   3   1   6       88.29      101.21      1.20 o 
   4   1   6      168.29      178.66      2.02 o 
   5   1   6      161.11      150.41      1.66 o 
   6   1   6        3.72        3.06      0.62 o 
   7   1   6      152.93      154.90      3.74 o 
   8   1   6        0.82        0.30      0.83 o 
  -7   2   6        3.91        3.51      1.22 o 
  -6   2   6       21.59       20.40      1.77 o 
  -5   2   6       26.51       26.02      4.11 o 
  -4   2   6       29.61       33.49      2.02 o 
  -3   2   6        2.82        2.70      0.57 o 
  -2   2   6      120.25      117.52      1.87 o 
  -1   2   6      200.58      221.69      2.37 o 
   0   2   6      150.12      164.89      3.50 o 
   1   2   6       81.45       99.47      2.29 o 
   2   2   6      218.10      241.73      3.46 o 
   3   2   6       25.55       18.93      0.71 o 
   4   2   6        5.82        8.00      0.48 o 
   5   2   6      169.61      162.44      4.10 o 
   6   2   6       50.17       52.48      1.61 o 
   7   2   6        3.90        3.70      0.85 o 
   8   2   6        1.61        0.60      0.83 o 
   9   2   6       30.68       29.12      1.75 o 
  -6   3   6        6.71        5.49      1.22 o 
  -5   3   6       27.07       31.15      3.18 o 
  -4   3   6       55.89       50.56      2.27 o 
  -3   3   6      218.40      219.45      5.62 o 
  -2   3   6       29.09       35.13      1.18 o 
  -1   3   6      145.94      172.51      6.50 o 
   0   3   6      579.35      600.08     18.57 o 
   1   3   6       15.89       10.30      0.65 o 
   2   3   6      328.53      304.76     11.02 o 
   3   3   6       13.55       13.13      0.44 o 
   4   3   6      241.67      240.16      5.21 o 
   5   3   6       30.70       31.07      0.97 o 
   6   3   6       48.16       56.20      1.17 o 
   7   3   6        4.88        4.54      0.57 o 
   8   3   6       31.39       29.53      2.20 o 
   9   3   6        0.08       -1.15      0.91 o 
  -6   4   6       19.85       29.77      2.00 o 
  -5   4   6       26.82       28.62      2.02 o 
  -4   4   6       95.09      101.89      5.20 o 
  -3   4   6       67.76       69.05      1.67 o 
  -2   4   6       55.57       57.45      2.04 o 
  -1   4   6      398.25      381.63     16.43 o 
   0   4   6       91.71       96.25      5.45 o 
   1   4   6      217.14      197.88      6.16 o 
   2   4   6       89.78       87.34      2.65 o 
   3   4   6      784.10      783.15     23.23 o 
   4   4   6       44.63       46.25      1.46 o 
   5   4   6      251.17      243.28      3.26 o 
   6   4   6      302.20      287.35      2.51 o 
   7   4   6      405.31      401.77      3.20 o 
   8   4   6        0.03       -0.41      0.41 o 
   9   4   6        8.32       10.72      0.79 o 
  -5   5   6        0.08       -0.85      0.78 o 
  -4   5   6       22.78       22.31      1.22 o 
  -3   5   6        0.00       -0.62      0.52 o 
  -2   5   6      256.77      245.12      3.41 o 
  -1   5   6        0.99        0.97      0.52 o 
   0   5   6      382.41      409.64     25.54 o 
   1   5   6        0.21        0.56      0.69 o 
   2   5   6      309.94      328.98      6.40 o 
   3   5   6       81.58       76.86      1.94 o 
   4   5   6      122.63      114.68      2.09 o 
   5   5   6     1043.51     1029.21     12.55 o 
   6   5   6        1.07        0.25      0.49 o 
   7   5   6      213.05      205.48      4.27 o 
   8   5   6        1.10        1.65      1.44 o 
   9   5   6       32.78       37.92      1.47 o 
  -5   6   6       16.66       15.18      1.68 o 
  -4   6   6       20.31       20.53      1.72 o 
  -3   6   6       95.63       87.13      2.01 o 
  -2   6   6       88.93       89.33      3.15 o 
  -1   6   6       69.65       68.87      4.10 o 
   0   6   6       58.27       59.69      2.53 o 
   1   6   6        0.86       -0.48      0.43 o 
   2   6   6        6.55        6.59      0.76 o 
   3   6   6       17.56       20.31      0.88 o 
   4   6   6        5.48        7.05      0.49 o 
   5   6   6      251.64      237.12      5.33 o 
   6   6   6       41.14       40.98      1.32 o 
   7   6   6      121.42      119.22      2.26 o 
   8   6   6       21.43       22.98      1.18 o 
   9   6   6        8.08        6.80      1.37 o 
  -4   7   6       34.70       34.02      2.27 o 
  -3   7   6       65.51       57.21      2.62 o 
  -2   7   6        0.81        0.03      0.61 o 
  -1   7   6       24.69       25.01      1.30 o 
   0   7   6       57.82       53.74      5.10 o 
   1   7   6       12.99       12.34      0.84 o 
   2   7   6       38.58       42.97      1.48 o 
   3   7   6       16.53       18.85      1.45 o 
   4   7   6       25.51       23.98      0.95 o 
   5   7   6        3.70        3.91      0.64 o 
   6   7   6        9.02       10.95      0.84 o 
   7   7   6        8.44        7.57      0.84 o 
   8   7   6       64.69       63.38      2.22 o 
   9   7   6       12.63       14.55      1.09 o 
  -3   8   6        9.58       11.28      1.56 o 
  -2   8   6        2.97        1.84      0.87 o 
  -1   8   6       11.99       13.07      1.47 o 
   0   8   6       66.84       62.24      4.42 o 
   1   8   6       69.12       65.88      3.47 o 
   2   8   6       35.12       31.55      1.68 o 
   3   8   6      273.02      275.20     16.87 o 
   4   8   6      291.91      284.27      4.73 o 
   5   8   6       49.14       46.35      2.09 o 
   6   8   6        0.83        1.04      0.52 o 
   7   8   6       46.04       39.29      1.44 o 
   8   8   6        5.10        6.09      0.84 o 
   9   8   6       30.95       32.44      1.52 o 
  -2   9   6        1.45        2.20      1.13 o 
  -1   9   6       15.82       14.72      1.52 o 
   0   9   6       12.72       13.71      1.38 o 
   1   9   6      211.04      200.43     15.51 o 
   2   9   6       44.93       44.82      2.08 o 
   3   9   6       36.93       34.72      1.23 o 
   4   9   6       43.69       49.06      2.16 o 
   5   9   6        2.46        1.68      0.85 o 
   6   9   6       49.77       44.72      2.16 o 
   7   9   6        0.27        1.09      0.63 o 
   8   9   6        6.96        8.22      0.96 o 
   0  10   6        0.04       -0.85      0.76 o 
   1  10   6        0.14        0.05      0.78 o 
   2  10   6       17.64       16.33      1.47 o 
   3  10   6        3.34        4.07      0.94 o 
   4  10   6       56.62       65.55      2.55 o 
   5  10   6        6.54        7.74      1.19 o 
   6  10   6       20.35       19.87      1.68 o 
   7  10   6        0.09        0.07      0.85 o 
   2  11   6        5.15        5.90      1.03 o 
   4  11   6       85.67       90.72      3.03 o 
   5  11   6        5.01        7.58      1.19 o 
   6  11   6       44.56       53.97      2.57 o 
  -4  -7   7       13.67       17.36      1.52 o 
  -3  -7   7       14.54       16.95      1.49 o 
  -2  -7   7       23.78       22.46      1.68 o 
  -1  -7   7        0.32       -0.47      0.62 o 
   0  -7   7       87.04       87.58      8.17 o 
   1  -7   7       52.21       52.58      7.63 o 
  -6  -6   7        0.00        0.34      1.06 o 
  -5  -6   7       22.93       29.08      1.77 o 
  -4  -6   7        0.23        1.81      0.87 o 
  -3  -6   7        7.89        7.99      1.19 o 
  -2  -6   7       58.55       58.75      1.69 o 
  -1  -6   7       45.39       45.47      2.91 o 
   0  -6   7       12.31       14.21      1.68 o 
   1  -6   7        4.97        6.03      0.84 o 
   2  -6   7       24.55       24.15      1.31 o 
   3  -6   7        1.60        0.17      0.71 o 
  -6  -5   7        0.38        1.10      1.06 o 
  -5  -5   7        1.08        2.46      1.01 o 
  -4  -5   7        0.62        0.15      0.57 o 
  -3  -5   7      227.52      228.53      4.25 o 
  -2  -5   7        7.29        5.48      0.76 o 
  -1  -5   7       17.78       16.71      1.45 o 
   0  -5   7        4.80        7.41      0.76 o 
   1  -5   7       46.30       48.63      3.53 o 
   2  -5   7      117.34      109.76      6.65 o 
   3  -5   7        1.93        2.11      0.76 o 
   4  -5   7       68.26       75.46      8.00 o 
  -7  -4   7        0.07       -0.18      1.01 o 
  -6  -4   7       25.94       25.40      1.93 o 
  -5  -4   7      105.29       86.93      2.96 o 
  -4  -4   7        4.73        5.74      0.75 o 
  -3  -4   7      128.54      122.43      5.44 o 
  -2  -4   7       35.88       34.37      1.58 o 
  -1  -4   7      246.63      236.24      2.88 o 
   0  -4   7        1.10        0.97      0.64 o 
   1  -4   7        1.05        0.08      0.50 o 
   2  -4   7        1.47        0.94      0.75 o 
   3  -4   7       69.00       70.74      3.25 o 
   4  -4   7        5.80        6.94      0.94 o 
   5  -4   7       14.71       15.20      1.22 o 
  -7  -3   7        8.77        8.73      1.54 o 
  -6  -3   7       72.18       63.83      2.80 o 
  -5  -3   7       13.77       12.08      1.42 o 
  -4  -3   7        3.92        2.27      1.01 o 
  -3  -3   7       36.09       37.54      1.18 o 
  -2  -3   7      208.91      204.20      9.46 o 
  -1  -3   7       12.91       15.10      0.83 o 
   0  -3   7       26.41       27.41      1.06 o 
   1  -3   7       62.17       56.58      1.54 o 
   2  -3   7      581.51      565.71     15.23 o 
   3  -3   7       20.74       20.47      1.58 o 
   4  -3   7        7.28        8.15      0.88 o 
   5  -3   7       17.71       17.58      1.72 o 
   6  -3   7       40.39       41.15      4.83 o 
  -7  -2   7       14.41       15.92      1.79 o 
  -6  -2   7        3.65        3.86      1.15 o 
  -5  -2   7       28.43       26.71      1.91 o 
  -4  -2   7        2.51        2.76      0.57 o 
  -3  -2   7       12.50       14.21      1.84 o 
  -2  -2   7       15.33       16.06      1.15 o 
  -1  -2   7       21.35       18.60      0.83 o 
   0  -2   7      456.08      473.42     19.16 o 
   1  -2   7       25.35       20.52      1.94 o 
   2  -2   7      159.42      160.20      4.20 o 
   3  -2   7       16.30       17.21      1.26 o 
   4  -2   7       12.55       11.41      0.88 o 
   5  -2   7       41.65       37.33      1.64 o 
   6  -2   7        1.65        0.87      0.73 o 
   7  -2   7       64.63       65.52      8.04 o 
  -7  -1   7       41.07       40.22      2.48 o 
  -6  -1   7      134.15      125.57      3.74 o 
  -5  -1   7       39.47       37.94      2.14 o 
  -4  -1   7        5.35        5.39      0.65 o 
  -3  -1   7       19.47       20.04      1.06 o 
  -2  -1   7        2.14        1.78      0.55 o 
  -1  -1   7      365.59      342.71     13.23 o 
   0  -1   7     1433.38     1424.29     32.34 o 
   1  -1   7       29.68       24.63      0.73 o 
   2  -1   7      159.80      165.70      2.41 o 
   3  -1   7      156.99      140.69      3.09 o 
   4  -1   7       90.96       90.56      1.87 o 
   5  -1   7      145.42      136.14      2.58 o 
   6  -1   7        8.73       12.06      1.54 o 
   7  -1   7       23.74       23.80      3.19 o 
  -7   0   7        2.99        1.36      1.19 o 
  -6   0   7      117.51      113.05      3.56 o 
  -5   0   7        0.10        0.85      0.90 o 
  -4   0   7      151.08      151.02     19.22 o 
  -3   0   7        0.77        1.01      0.53 o 
  -2   0   7       32.17       31.47      1.11 o 
  -1   0   7      145.76      132.90      5.99 o 
   0   0   7       23.45       19.67      0.62 o 
   1   0   7      126.83      138.02      1.67 o 
   2   0   7       40.22       50.18      0.94 o 
   3   0   7      307.16      326.98      4.71 o 
   4   0   7        1.14        1.37      0.52 o 
   5   0   7      185.15      181.75      2.59 o 
   6   0   7       41.13       40.01      2.86 o 
   7   0   7       14.39       16.65      1.49 o 
   8   0   7       35.20       39.64      2.20 o 
  -7   1   7       11.92       11.55      1.68 o 
  -6   1   7       38.30       34.22      2.20 o 
  -5   1   7      107.79      109.67     11.99 o 
  -4   1   7       16.34       16.63      0.98 o 
  -3   1   7       62.94       65.41      2.71 o 
  -2   1   7      253.77      276.47      7.41 o 
  -1   1   7      989.07     1056.01     23.44 o 
   0   1   7        0.04        0.40      0.38 o 
   1   1   7       94.85       98.00      1.26 o 
   2   1   7      167.65      166.47      1.54 o 
   3   1   7        0.13       -0.07      0.32 o 
   4   1   7      374.15      347.23      2.77 o 
   5   1   7      148.46      137.46      3.10 o 
   6   1   7      108.07      102.66      4.04 o 
   7   1   7        1.60        1.26      0.80 o 
   8   1   7        3.64        4.18      1.08 o 
  -6   2   7        4.86        2.83      1.22 o 
  -5   2   7       78.85       80.30      7.73 o 
  -4   2   7       67.76       72.51      2.65 o 
  -3   2   7      360.02      366.96     19.68 o 
  -2   2   7        0.02        2.24      1.93 o 
  -1   2   7      120.90      114.48      2.14 o 
   0   2   7       13.14       17.94      0.89 o 
   1   2   7      312.18      323.95      6.09 o 
   2   2   7      221.22      241.32      4.43 o 
   3   2   7       44.44       44.25      0.88 o 
   4   2   7      238.25      225.80      2.73 o 
   5   2   7       18.24       18.81      1.21 o 
   6   2   7      307.92      290.49      7.84 o 
   7   2   7       66.98       66.81      2.50 o 
   8   2   7       49.97       45.77      2.23 o 
  -6   3   7        5.44        4.75      1.29 o 
  -5   3   7      160.86      172.20     12.33 o 
  -4   3   7       10.24       11.58      1.21 o 
  -3   3   7      157.87      152.17      6.61 o 
  -2   3   7        1.34        2.08      0.57 o 
  -1   3   7      205.05      209.99      2.57 o 
   0   3   7        6.23        7.96      0.76 o 
   1   3   7     1019.53     1077.77     23.01 o 
   2   3   7      150.27      159.53      2.63 o 
   3   3   7      464.39      465.69      2.18 o 
   4   3   7       23.37       23.57      0.90 o 
   5   3   7       49.68       45.87      0.99 o 
   6   3   7      800.08      798.96      7.14 o 
   7   3   7       31.34       31.53      1.00 o 
   8   3   7       86.89       90.11      2.18 o 
   9   3   7        0.20        0.43      0.78 o 
  -5   4   7       17.31       18.93      1.18 o 
  -4   4   7       18.17       21.33      1.17 o 
  -3   4   7       18.98       18.49      1.14 o 
  -2   4   7      142.36      144.01      2.83 o 
  -1   4   7      675.15      683.25     21.49 o 
   0   4   7       21.93       20.62      1.16 o 
   1   4   7      374.54      393.02     12.33 o 
   2   4   7      142.28      148.70      2.61 o 
   3   4   7      271.81      275.16      7.81 o 
   4   4   7      167.59      161.31      3.20 o 
   5   4   7       34.14       31.72      0.74 o 
   6   4   7       87.68       88.71      1.48 o 
   7   4   7      180.54      175.58      2.17 o 
   8   4   7        3.69        3.65      0.57 o 
   9   4   7       14.38       12.66      1.19 o 
  -5   5   7       27.71       27.68      4.09 o 
  -4   5   7        4.38        4.17      0.78 o 
  -3   5   7       33.88       39.90      1.46 o 
  -2   5   7      337.48      332.75      8.98 o 
  -1   5   7       35.35       35.92      1.86 o 
   0   5   7        7.54       10.86      0.81 o 
   1   5   7       76.50       65.13      1.81 o 
   2   5   7       78.20       76.31      4.02 o 
   3   5   7      205.63      208.54      2.47 o 
   4   5   7       11.38       13.52      1.17 o 
   5   5   7       12.09       13.02      0.64 o 
   6   5   7      482.92      470.52      5.23 o 
   7   5   7        4.61        3.51      0.63 o 
   8   5   7        6.56        7.01      0.82 o 
   9   5   7       36.23       35.69      1.50 o 
  -4   6   7       48.51       55.95      2.64 o 
  -3   6   7       36.43       39.20      2.19 o 
  -2   6   7        8.74       10.25      0.90 o 
  -1   6   7       14.02       12.76      0.90 o 
   0   6   7       25.33       22.34      1.04 o 
   1   6   7       67.01       63.90      2.00 o 
   2   6   7      103.22       99.86      3.45 o 
   3   6   7       25.19       22.91      0.97 o 
   4   6   7      468.20      471.38      3.76 o 
   5   6   7       91.83       83.81      2.55 o 
   6   6   7       83.35       75.86      2.37 o 
   7   6   7       25.23       22.30      1.22 o 
   8   6   7       22.18       23.95      1.24 o 
   9   6   7       80.10       87.76      3.24 o 
  -3   7   7       56.14       56.39      2.60 o 
  -2   7   7        3.19        2.87      0.95 o 
  -1   7   7       47.28       54.08      1.62 o 
   0   7   7       16.51       13.69      0.91 o 
   1   7   7        7.61        7.02      1.14 o 
   2   7   7       43.60       37.67      1.26 o 
   3   7   7       97.52      100.95      3.65 o 
   4   7   7      467.09      453.69     11.70 o 
   5   7   7       71.48       71.75      2.50 o 
   6   7   7      224.78      211.03      2.86 o 
   7   7   7       12.44       13.30      1.00 o 
   8   7   7       67.26       71.31      1.96 o 
   9   7   7       34.40       36.65      2.02 o 
  -2   8   7        4.52        8.43      1.33 o 
  -1   8   7        1.79        0.91      1.05 o 
   0   8   7       16.16       16.70      1.06 o 
   1   8   7        0.12       -0.75      0.50 o 
   2   8   7       83.51       87.18      4.00 o 
   3   8   7        8.25        7.58      0.94 o 
   4   8   7       12.64       10.13      1.17 o 
   5   8   7       22.16       22.42      1.54 o 
   6   8   7       74.23       67.25      2.60 o 
   7   8   7       32.64       31.44      1.91 o 
   8   8   7        0.48       -1.03      0.69 o 
  -1   9   7       12.65       12.29      1.56 o 
   0   9   7        9.90        9.60      1.33 o 
   1   9   7       51.41       53.84      3.39 o 
   2   9   7       69.78       66.61      4.83 o 
   3   9   7      109.05      109.81      5.29 o 
   4   9   7        9.13        8.68      1.19 o 
   5   9   7        5.99        5.54      1.06 o 
   6   9   7        4.18        7.01      1.13 o 
   7   9   7        0.68       -0.39      0.83 o 
   8   9   7        1.62        0.16      0.87 o 
   0  10   7       25.61       23.47      1.86 o 
   1  10   7       21.94       22.39      1.75 o 
   2  10   7       14.19       13.14      2.02 o 
   3  10   7       25.56       27.26      1.77 o 
   4  10   7        7.90        7.37      1.19 o 
   5  10   7       77.26       87.28      3.08 o 
   6  10   7       10.13       11.00      1.29 o 
   7  10   7        1.91        1.63      0.87 o 
   4  11   7        8.16        9.74      1.29 o 
   5  11   7       71.97       79.01      3.05 o 
  -3  -6   8       29.92       32.89      1.88 o 
  -2  -6   8       22.38       22.88      1.18 o 
  -1  -6   8       16.40       18.83      1.27 o 
   0  -6   8       16.47       16.42      2.64 o 
   1  -6   8       16.25       17.17      1.64 o 
  -5  -5   8       34.32       33.05      2.07 o 
  -3  -5   8      132.90      144.56      3.49 o 
  -2  -5   8        1.03        2.50      0.62 o 
  -1  -5   8      102.83      108.98      4.33 o 
   0  -5   8       25.48       26.13      2.42 o 
   1  -5   8       81.28       85.08      4.40 o 
   2  -5   8      104.26       99.58      5.47 o 
   3  -5   8       13.15       13.58      1.09 o 
  -6  -4   8       27.66       31.76      2.23 o 
  -5  -4   8        7.09        9.53      1.45 o 
  -4  -4   8      126.16      113.42      3.28 o 
  -3  -4   8       26.09       27.65      1.61 o 
  -2  -4   8      134.04      133.06      7.02 o 
  -1  -4   8       27.11       34.20      1.25 o 
   0  -4   8        1.16        2.35      0.57 o 
   1  -4   8      363.93      345.97      4.85 o 
   2  -4   8       23.16       22.37      2.08 o 
   3  -4   8      109.41      117.43      7.34 o 
   4  -4   8        0.03       -0.67      1.84 o 
  -6  -3   8       26.81       25.98      2.00 o 
  -5  -3   8       17.42       13.46      1.54 o 
  -4  -3   8       92.75       81.28      2.83 o 
  -3  -3   8        9.43        9.50      0.83 o 
  -2  -3   8       67.40       65.91      7.15 o 
  -1  -3   8       23.61       28.09      1.06 o 
   0  -3   8       76.37       76.71      2.56 o 
   1  -3   8       58.00       60.58      4.71 o 
   2  -3   8       34.34       35.86      1.33 o 
   3  -3   8       93.76       97.32      4.12 o 
   4  -3   8       15.62       15.30      1.14 o 
   5  -3   8       80.97       81.32      3.64 o 
  -6  -2   8        1.98        1.19      1.01 o 
  -5  -2   8        3.44        2.92      1.15 o 
  -4  -2   8       78.94       71.64      2.66 o 
  -3  -2   8        5.35        6.61      1.22 o 
  -2  -2   8      103.92      105.29      6.50 o 
  -1  -2   8       12.08       12.22      1.72 o 
   0  -2   8        2.58        0.76      0.42 o 
   1  -2   8       28.26       30.79      1.14 o 
   2  -2   8        7.95        9.88      0.79 o 
   3  -2   8      133.72      130.16      3.50 o 
   4  -2   8       81.72       86.68      2.04 o 
   5  -2   8        7.61        9.36      0.97 o 
   6  -2   8       91.49       86.10      4.00 o 
  -6  -1   8        0.00       -1.38      0.92 o 
  -5  -1   8       15.69       13.90      1.63 o 
  -4  -1   8       37.22       35.15      5.39 o 
  -3  -1   8       57.12       55.89      4.71 o 
  -2  -1   8        0.36       -0.28      0.73 o 
  -1  -1   8       24.26       25.90      1.10 o 
   0  -1   8      255.85      246.47      2.75 o 
   1  -1   8      163.36      164.42      3.71 o 
   2  -1   8        7.73        4.82      0.57 o 
   3  -1   8       38.02       33.18      1.26 o 
   4  -1   8       80.62       86.27      2.86 o 
   5  -1   8       18.31       14.23      1.02 o 
   6  -1   8      130.50      128.66      7.36 o 
   7  -1   8        9.90       10.44      2.70 o 
  -6   0   8        2.36        1.68      1.17 o 
  -5   0   8       32.10       30.66      2.00 o 
  -4   0   8       19.77       21.13      2.02 o 
  -3   0   8        1.14        0.63      0.51 o 
  -2   0   8      193.32      184.21     14.49 o 
  -1   0   8       35.65       43.06      1.31 o 
   0   0   8      138.32      132.08      6.32 o 
   1   0   8      151.12      169.89      2.22 o 
   2   0   8      199.56      179.92      2.87 o 
   3   0   8        2.58        3.18      0.98 o 
   4   0   8        0.40        0.50      0.45 o 
   5   0   8        2.74        2.45      0.92 o 
   6   0   8        2.30        1.18      0.57 o 
   7   0   8        0.73       -0.23      0.83 o 
  -6   1   8        4.39        2.87      1.13 o 
  -5   1   8       75.78       68.17      2.87 o 
  -4   1   8        9.10        9.05      0.88 o 
  -3   1   8       73.61       71.03      5.58 o 
  -2   1   8       63.93       63.76      2.96 o 
  -1   1   8      100.13      107.89      4.90 o 
   0   1   8       45.35       41.64      1.24 o 
   1   1   8       14.35       19.54      0.93 o 
   2   1   8      173.55      187.10      2.61 o 
   3   1   8      102.17      110.99      1.43 o 
   4   1   8        1.40        1.39      0.47 o 
   5   1   8       69.43       58.84      1.53 o 
   6   1   8        0.13       -0.42      0.51 o 
   7   1   8        0.60        0.32      0.69 o 
   8   1   8        4.62        6.39      1.19 o 
  -6   2   8        3.46        2.41      1.22 o 
  -5   2   8       42.81       47.23      5.11 o 
  -4   2   8       28.69       29.49      1.29 o 
  -3   2   8      189.05      193.42      9.51 o 
  -2   2   8        0.09        0.65      1.11 o 
  -1   2   8        2.07        3.08      0.60 o 
   0   2   8      263.38      278.55      8.31 o 
   1   2   8      191.49      201.86      2.48 o 
   2   2   8      136.24      134.46      3.34 o 
   3   2   8       37.47       33.79      1.03 o 
   4   2   8      146.65      136.12      1.86 o 
   5   2   8      125.61      113.74      4.64 o 
   6   2   8       14.79       16.54      0.95 o 
   7   2   8       15.51       18.08      1.45 o 
   8   2   8        6.73        7.90      1.26 o 
  -5   3   8       19.55       21.42      2.24 o 
  -4   3   8      144.30      155.59     10.86 o 
  -3   3   8      142.65      146.01      5.88 o 
  -2   3   8       86.48       92.26      1.95 o 
  -1   3   8      204.79      193.53      2.62 o 
   0   3   8       33.62       35.54      2.03 o 
   1   3   8      472.52      462.27     12.32 o 
   2   3   8       23.77       23.71      1.01 o 
   3   3   8      746.63      702.37      8.54 o 
   4   3   8        9.15       10.11      0.55 o 
   5   3   8      455.50      438.76      9.87 o 
   6   3   8      122.70      127.78      5.12 o 
   7   3   8       89.74       92.45      2.89 o 
   8   3   8        0.57        1.55      0.58 o 
  -5   4   8       12.42       11.84      1.06 o 
  -4   4   8       65.79       69.80      4.73 o 
  -3   4   8        5.68        6.28      0.78 o 
  -2   4   8      227.59      222.25      4.78 o 
  -1   4   8        0.08       -0.62      0.41 o 
   0   4   8      309.40      324.31      4.62 o 
   1   4   8      198.09      208.36      2.62 o 
   2   4   8      387.62      407.64      6.06 o 
   3   4   8      181.27      179.81      5.44 o 
   4   4   8       18.57       20.40      0.91 o 
   5   4   8     1361.66     1312.64     42.88 o 
   6   4   8       32.51       31.16      0.95 o 
   7   4   8       61.97       64.41      1.39 o 
   8   4   8       23.28       26.49      1.50 o 
  -4   5   8       13.05       15.06      1.70 o 
  -3   5   8        8.73        9.50      0.96 o 
  -2   5   8      109.54      106.77      2.23 o 
  -1   5   8        8.08        8.50      0.81 o 
   0   5   8      209.93      218.53      8.03 o 
   1   5   8        8.91        8.01      0.73 o 
   2   5   8      177.05      181.41      3.69 o 
   3   5   8      262.93      259.19      8.64 o 
   4   5   8      161.77      162.34      3.10 o 
   5   5   8      160.55      154.29      2.26 o 
   6   5   8        9.41        8.02      1.06 o 
   7   5   8      153.17      156.34      2.59 o 
   8   5   8        1.16        1.47      0.62 o 
   9   5   8       46.96       47.08      2.57 o 
  -4   6   8       25.44       26.71      4.39 o 
  -3   6   8       64.56       63.66      2.88 o 
  -2   6   8       13.73       13.87      1.34 o 
  -1   6   8        7.40        6.90      0.84 o 
   0   6   8      190.15      182.93      2.72 o 
   1   6   8        0.81        0.68      0.48 o 
   2   6   8      155.29      156.25      4.98 o 
   3   6   8       63.76       64.72      1.56 o 
   4   6   8        6.02        5.35      0.83 o 
   5   6   8       77.53       71.48      2.48 o 
   6   6   8       59.33       52.85      2.18 o 
   7   6   8       30.56       29.67      1.81 o 
   8   6   8       59.72       51.41      1.68 o 
   9   6   8       16.76       19.59      1.84 o 
  -3   7   8       11.75        9.45      1.09 o 
  -2   7   8        0.18       -0.56      1.08 o 
  -1   7   8        0.43       -0.01      0.99 o 
   0   7   8        5.87        5.19      0.76 o 
   1   7   8       17.91       15.94      0.96 o 
   2   7   8       27.02       24.47      1.14 o 
   3   7   8       50.39       50.08      1.44 o 
   4   7   8       67.53       65.32      2.14 o 
   5   7   8      151.08      148.67      3.61 o 
   6   7   8       18.60       16.15      1.38 o 
   7   7   8       28.08       24.90      1.68 o 
   8   7   8       65.42       66.65      2.71 o 
  -2   8   8        6.51        7.28      1.31 o 
  -1   8   8       16.49       18.01      2.01 o 
   0   8   8        1.97        0.89      0.57 o 
   1   8   8       44.48       40.44      1.52 o 
   2   8   8       40.44       43.27      1.44 o 
   3   8   8        1.11        1.20      0.50 o 
   4   8   8       44.51       39.60      2.04 o 
   5   8   8      164.84      165.07      3.95 o 
   6   8   8       23.16       23.20      1.68 o 
   7   8   8        2.23        4.25      1.06 o 
   8   8   8        3.46        3.38      0.92 o 
  -1   9   8        0.98        3.03      1.03 o 
   0   9   8       11.54       13.25      1.03 o 
   1   9   8       32.42       34.40      1.40 o 
   2   9   8       14.29       14.29      0.99 o 
   3   9   8      141.49      132.29      6.73 o 
   4   9   8        1.71        2.04      0.90 o 
   5   9   8       43.35       43.11      2.23 o 
   6   9   8        7.85        9.03      1.26 o 
   7   9   8        0.88        0.00      0.85 o 
   1  10   8       50.05       48.80      1.69 o 
   2  10   8        0.40        0.46      0.54 o 
   3  10   8        6.61        4.34      1.13 o 
   4  10   8       23.72       25.56      1.77 o 
   6  10   8       16.09       18.10      1.65 o 
  -1  -6   9        0.04        0.27      1.34 o 
  -2  -5   9        0.00       -1.34      0.90 o 
  -1  -5   9       19.66       16.55      1.16 o 
   0  -5   9       37.49       39.97      1.52 o 
   1  -5   9      122.64      119.52      7.89 o 
   2  -5   9       14.78       16.87      1.75 o 
  -5  -4   9        4.42        1.95      1.15 o 
  -4  -4   9       26.74       29.12      1.98 o 
  -2  -4   9       77.89       82.66      2.78 o 
  -1  -4   9       32.42       27.24      1.79 o 
   0  -4   9       38.71       42.07      1.46 o 
   1  -4   9       79.94       76.42      1.95 o 
   2  -4   9       25.69       26.03      1.91 o 
   3  -4   9       10.24        9.68      1.58 o 
  -5  -3   9        1.77        1.38      1.15 o 
  -4  -3   9       28.41       27.45      1.91 o 
  -3  -3   9       22.49       24.57      3.18 o 
  -2  -3   9       50.66       62.40      2.39 o 
  -1  -3   9       75.93       74.39      2.60 o 
   0  -3   9      188.84      188.38      4.11 o 
   1  -3   9        0.92        0.75      0.51 o 
   2  -3   9       15.57       16.56      1.13 o 
   3  -3   9       58.78       55.40      1.75 o 
   4  -3   9       64.93       66.77      3.20 o 
  -5  -2   9       70.95       71.18      3.01 o 
  -4  -2   9       18.82       15.16      1.61 o 
  -3  -2   9       39.91       40.39      3.18 o 
  -2  -2   9       19.15       21.16      1.73 o 
  -1  -2   9      112.10      125.43      3.24 o 
   0  -2   9      308.53      326.86      5.19 o 
   1  -2   9       14.30       14.56      1.38 o 
   2  -2   9      175.50      172.27      6.24 o 
   3  -2   9        1.25        0.92      0.59 o 
   4  -2   9      258.00      257.98     10.91 o 
   5  -2   9        1.44        0.42      0.63 o 
  -6  -1   9        7.25        7.35      1.47 o 
  -5  -1   9       78.90       69.20      2.96 o 
  -4  -1   9       22.89       25.91      1.24 o 
  -3  -1   9       58.20       55.07      3.64 o 
  -2  -1   9       19.72       18.60      1.18 o 
  -1  -1   9       64.09       68.11      2.48 o 
   0  -1   9       20.06       20.83      2.29 o 
   1  -1   9        4.65        3.84      0.90 o 
   2  -1   9       74.33       80.63      1.72 o 
   3  -1   9       52.12       56.01      1.52 o 
   4  -1   9      102.47      108.59      2.20 o 
   5  -1   9       83.99       86.31      2.10 o 
   6  -1   9        0.22       -0.81      0.54 o 
  -5   0   9        1.45        0.21      0.99 o 
  -4   0   9       58.67       60.43      5.11 o 
  -3   0   9        6.36        5.85      0.76 o 
  -2   0   9        1.03        0.52      0.53 o 
  -1   0   9      393.00      376.40     13.96 o 
   0   0   9       98.05      108.36      1.99 o 
   1   0   9        1.05        1.84      1.07 o 
   2   0   9        0.02       -0.83      0.55 o 
   3   0   9        0.82        2.61      0.51 o 
   4   0   9       78.21       68.76      1.67 o 
   5   0   9       98.31       93.96      3.17 o 
   6   0   9       12.23       11.39      1.37 o 
   7   0   9       21.52       23.01      1.84 o 
  -5   1   9        1.04        0.48      1.19 o 
  -4   1   9       26.32       29.73      2.70 o 
  -3   1   9       82.62       81.76      4.64 o 
  -2   1   9       19.57       19.08      1.07 o 
  -1   1   9      211.29      208.42      3.59 o 
   0   1   9      460.65      470.29      5.67 o 
   1   1   9      200.71      177.34      9.81 o 
   2   1   9        0.30       -0.02      0.40 o 
   3   1   9        8.26        7.12      1.24 o 
   4   1   9       69.28       61.99      1.50 o 
   5   1   9      136.80      132.39      2.56 o 
   6   1   9        1.61        1.36      0.62 o 
   7   1   9       39.54       32.13      1.91 o 
  -5   2   9       16.96       21.89      1.60 o 
  -4   2   9       21.63       20.25      2.46 o 
  -3   2   9       95.26      100.59      4.70 o 
  -2   2   9      160.07      165.89      5.71 o 
  -1   2   9      243.56      246.06      5.54 o 
   0   2   9       32.21       34.26      1.22 o 
   1   2   9      558.00      554.31      5.74 o 
   2   2   9        2.00        0.83      0.69 o 
   3   2   9        5.66        6.48      0.67 o 
   4   2   9        0.03       -0.43      0.85 o 
   5   2   9       20.35       18.09      1.47 o 
   6   2   9      103.33      102.36      3.31 o 
   7   2   9       16.26       19.55      1.54 o 
   8   2   9      164.76      167.76      4.27 o 
  -5   3   9        0.05       -1.45      0.96 o 
  -4   3   9       25.57       27.03      2.64 o 
  -3   3   9       60.41       58.24      4.48 o 
  -2   3   9       12.06       13.50      1.09 o 
  -1   3   9      194.13      189.37      2.77 o 
   0   3   9       80.31       84.61      1.89 o 
   1   3   9      248.61      244.35      2.94 o 
   2   3   9       43.50       41.53      1.28 o 
   3   3   9       44.24       48.05      1.34 o 
   4   3   9      102.76       90.94      3.26 o 
   5   3   9      234.27      230.94      5.29 o 
   6   3   9        3.86        2.87      0.87 o 
   8   3   9       30.96       32.41      2.18 o 
  -4   4   9       27.36       28.06      1.99 o 
  -3   4   9        1.63        2.54      1.49 o 
  -2   4   9       56.80       55.07      1.70 o 
  -1   4   9       36.70       37.25      1.48 o 
   0   4   9       12.49       11.08      0.88 o 
   1   4   9       22.83       19.23      0.98 o 
   2   4   9      133.43      131.73      2.21 o 
   3   4   9      178.64      176.35      3.88 o 
   4   4   9      171.20      163.59      3.64 o 
   5   4   9        0.12        0.21      0.62 o 
   6   4   9       41.88       41.20      1.91 o 
   7   4   9        4.63        4.89      0.99 o 
   8   4   9        0.01       -1.26      0.95 o 
  -4   5   9       50.38       58.74      6.10 o 
  -3   5   9       55.15       62.92      4.05 o 
  -2   5   9        1.08        0.22      0.55 o 
  -1   5   9        0.85        0.92      0.60 o 
   0   5   9       97.78       93.42      3.53 o 
   1   5   9        0.01       -0.45      0.43 o 
   2   5   9      230.77      224.88      5.11 o 
   3   5   9       23.89       22.21      1.02 o 
   4   5   9      413.59      382.05      5.57 o 
   5   5   9        3.86        3.17      0.78 o 
   6   5   9       13.50       11.32      1.29 o 
   7   5   9       97.77      106.98      3.15 o 
   8   5   9       98.57      101.06      3.17 o 
  -3   6   9        4.89        6.59      1.93 o 
  -2   6   9       21.33       19.68      2.09 o 
  -1   6   9      130.33      134.24      2.55 o 
   0   6   9       90.65       88.47      2.04 o 
   1   6   9       86.27       89.01      2.81 o 
   2   6   9       54.04       49.99      1.54 o 
   3   6   9      176.65      177.78      2.65 o 
   4   6   9      606.31      572.29      4.64 o 
   6   6   9      115.37      122.40      3.40 o 
   7   6   9        0.26       -0.30      0.64 o 
   8   6   9      124.79      121.98      3.58 o 
  -2   7   9        7.84        9.67      0.99 o 
  -1   7   9       86.42       87.64      2.18 o 
   0   7   9       15.92       17.24      1.12 o 
   1   7   9       55.65       54.56      1.67 o 
   2   7   9        0.27        0.03      0.44 o 
   3   7   9       27.61       26.94      1.76 o 
   4   7   9       28.33       29.90      1.23 o 
   6   7   9        6.30        7.74      1.17 o 
   7   7   9       11.01       10.52      1.33 o 
   8   7   9       24.16       24.39      1.81 o 
  -1   8   9        0.04       -0.03      0.64 o 
   0   8   9       25.35       26.77      1.35 o 
   1   8   9        8.65        8.44      1.27 o 
   2   8   9        7.25        6.17      0.72 o 
   3   8   9       64.03       58.73      2.43 o 
   4   8   9      162.85      166.19      2.71 o 
   6   8   9        2.48        2.76      0.94 o 
   7   8   9        2.04        3.08      0.94 o 
   0   9   9       19.14       20.21      1.56 o 
   1   9   9        4.53        3.89      0.75 o 
   2   9   9        3.04        3.19      0.69 o 
   3   9   9        6.70        7.45      0.85 o 
   4   9   9      301.79      304.99      5.65 o 
   5   9   9       18.01       17.62      1.65 o 
   6   9   9        6.15        4.71      1.15 o 
   7   9   9       16.33       14.84      1.49 o 
   2  10   9       66.32       66.10      1.96 o 
   3  10   9       13.22       13.93      1.02 o 
   4  10   9       30.04       31.49      2.02 o 
   5  10   9       44.19       42.26      2.39 o 
  -2  -4  10       12.11       11.46      1.29 o 
  -1  -4  10        9.84       10.93      1.40 o 
   0  -4  10       48.53       48.12      2.48 o 
   1  -4  10        0.03       -0.02      0.99 o 
   2  -4  10       65.84       70.33      4.47 o 
  -4  -3  10       16.97       16.51      1.75 o 
  -2  -3  10       30.31       27.75      1.77 o 
  -1  -3  10       47.07       54.20      2.43 o 
   0  -3  10       63.03       58.52      2.50 o 
   1  -3  10        0.34       -0.57      0.69 o 
   2  -3  10       69.99       66.29      2.89 o 
   3  -3  10       80.50       84.88      5.43 o 
  -4  -2  10        0.75        0.62      1.08 o 
  -3  -2  10       42.46       44.54      4.58 o 
  -2  -2  10        2.90        2.04      0.65 o 
  -1  -2  10      123.77      136.11      3.58 o 
   0  -2  10        7.65        5.86      1.10 o 
   1  -2  10        2.10        0.94      0.85 o 
   2  -2  10       46.00       44.24      2.23 o 
   3  -2  10      150.59      146.58      4.02 o 
   4  -2  10       22.53       22.23      2.53 o 
  -5  -1  10        6.20        6.25      1.52 o 
  -4  -1  10       82.54       73.98      2.99 o 
  -3  -1  10        0.91        0.80      1.16 o 
  -2  -1  10       21.87       21.53      1.72 o 
  -1  -1  10       70.69       70.89      3.38 o 
   0  -1  10        0.54        0.53      0.78 o 
   1  -1  10       84.61       92.49      2.99 o 
   2  -1  10       31.01       33.65      1.88 o 
   3  -1  10      158.65      158.50      4.00 o 
   4  -1  10        0.83        0.16      0.92 o 
   5  -1  10       11.47       14.09      1.26 o 
  -5   0  10       17.62       16.10      1.88 o 
  -4   0  10       54.48       57.32      6.36 o 
  -3   0  10       12.77       10.45      0.96 o 
  -2   0  10       46.54       48.67      2.32 o 
  -1   0  10       99.44      101.65      6.86 o 
   0   0  10        6.35        9.69      0.86 o 
   1   0  10       64.78       64.96      1.64 o 
   2   0  10        5.04        5.01      1.01 o 
   3   0  10       64.40       65.14      2.55 o 
   4   0  10       41.82       45.22      2.23 o 
   5   0  10        0.62        0.90      0.92 o 
   6   0  10       17.76       16.59      1.19 o 
  -5   1  10       32.00       28.80      2.16 o 
  -4   1  10       20.87       21.68      2.54 o 
  -3   1  10       20.06       23.23      1.24 o 
  -2   1  10       15.29       17.13      1.11 o 
  -1   1  10        0.45        0.60      0.57 o 
   0   1  10        5.20        6.05      0.74 o 
   1   1  10        0.04       -0.58      0.39 o 
   2   1  10       29.29       34.07      1.73 o 
   3   1  10        2.83        4.66      0.94 o 
   4   1  10      184.33      183.24      4.07 o 
   5   1  10        5.90        7.19      1.15 o 
   6   1  10       47.97       42.88      2.27 o 
  -4   2  10        2.23        3.45      1.78 o 
  -3   2  10       11.23       11.18      1.01 o 
  -2   2  10       65.54       65.64      1.82 o 
  -1   2  10      365.29      364.95      9.06 o 
   0   2  10      110.12      107.20      2.72 o 
   1   2  10       45.37       42.42      2.49 o 
   2   2  10       70.47       84.57      1.85 o 
   3   2  10      196.98      182.80      3.59 o 
   4   2  10      209.09      200.12      4.13 o 
   5   2  10       37.20       35.69      1.91 o 
   6   2  10      149.79      147.13      3.74 o 
  -4   3  10       16.35       14.45      1.18 o 
  -3   3  10       10.22       10.71      0.99 o 
  -2   3  10      281.40      278.94     12.40 o 
  -1   3  10      135.58      140.61      2.54 o 
   0   3  10      133.45      126.62      2.35 o 
   1   3  10       33.74       36.71      1.32 o 
   2   3  10       13.20       12.78      0.88 o 
   3   3  10       92.88       90.68      1.92 o 
   4   3  10       61.19       56.85      1.63 o 
   5   3  10      110.07      108.94      4.71 o 
  -4   4  10       13.81       17.63      2.54 o 
  -3   4  10        8.45        9.13      1.00 o 
  -2   4  10       74.39       74.47      4.04 o 
  -1   4  10       20.42       20.50      1.17 o 
   0   4  10       97.51      100.98      2.77 o 
   1   4  10        2.39        3.76      1.09 o 
   2   4  10        4.84        5.04      1.03 o 
   3   4  10       32.99       35.28      1.27 o 
   4   4  10       48.34       45.98      3.02 o 
   5   4  10        0.05        0.32      0.46 o 
   6   4  10        0.33        0.85      0.83 o 
  -3   5  10        0.80        1.14      0.69 o 
  -2   5  10        9.96       11.07      1.03 o 
  -1   5  10        0.63        0.44      0.56 o 
   0   5  10       53.42       47.79      1.60 o 
   1   5  10        7.05        5.77      0.76 o 
   2   5  10       54.33       56.17      1.62 o 
   3   5  10       93.80       87.88      1.95 o 
   4   5  10        1.10        1.37      0.88 o 
   5   5  10        1.85        1.73      0.61 o 
   6   5  10       59.84       63.99      2.50 o 
   7   5  10       62.34       59.17      2.48 o 
  -2   6  10        2.76        1.12      1.16 o 
  -1   6  10       25.09       25.63      1.31 o 
   0   6  10        3.26        3.62      0.71 o 
   1   6  10       41.19       42.48      1.51 o 
   2   6  10        2.44        2.66      0.63 o 
   3   6  10      132.61      130.25      3.73 o 
   4   6  10       15.81       12.59      0.91 o 
   5   6  10       20.40       18.79      1.47 o 
   7   6  10       85.59       87.39      3.08 o 
  -1   7  10        1.17        1.43      0.63 o 
   0   7  10       65.52       64.26      1.92 o 
   1   7  10        7.45        6.04      0.79 o 
   2   7  10       72.64       75.51      1.95 o 
   3   7  10       93.11       87.66      2.06 o 
   4   7  10        0.27        0.09      0.49 o 
   5   7  10       42.05       38.86      2.11 o 
   7   7  10       62.22       68.60      2.83 o 
   0   8  10       76.70       79.48      3.24 o 
   1   8  10        3.45        4.45      0.77 o 
   2   8  10       31.34       31.37      1.39 o 
   3   8  10      207.06      193.15      3.08 o 
   4   8  10        7.15        7.93      0.79 o 
   5   8  10        0.06        0.48      0.90 o 
   6   8  10        0.19        0.76      0.78 o 
   7   8  10       20.29       18.01      1.70 o 
   1   9  10        0.27       -0.76      0.69 o 
   2   9  10       55.34       57.54      4.23 o 
   3   9  10       22.09       22.71      1.19 o 
   4   9  10        2.06        2.18      1.15 o 
   5   9  10        6.75        7.01      1.38 o 
   6   9  10       13.42       12.66      1.45 o 
  -2  -3  11       63.28       73.36      2.89 o 
  -1  -3  11        9.83        9.83      1.42 o 
   0  -3  11        1.73        3.65      1.06 o 
   1  -3  11        6.81        8.18      1.38 o 
  -3  -2  11        6.84        5.85      1.05 o 
  -2  -2  11       43.51       49.82      2.37 o 
  -1  -2  11       45.05       47.52      2.37 o 
   0  -2  11        0.09       -1.07      0.71 o 
   2  -2  11       46.56       49.33      2.53 o 
   3  -2  11       94.07       87.48      3.40 o 
  -3  -1  11        1.31       -0.30      0.67 o 
  -2  -1  11       79.35       88.28      2.16 o 
  -1  -1  11        6.04        6.64      1.10 o 
   0  -1  11       24.22       24.02      1.79 o 
   1  -1  11       51.10       55.38      2.48 o 
   2  -1  11       31.13       30.41      1.98 o 
   3  -1  11       15.24       15.30      1.54 o 
   4  -1  11        0.10        0.94      0.99 o 
  -4   0  11       15.66       14.13      1.77 o 
  -3   0  11        2.08        2.06      0.70 o 
  -2   0  11       35.73       37.82      5.17 o 
  -1   0  11       11.80       13.64      1.02 o 
   0   0  11      189.76      193.09      5.19 o 
   1   0  11        3.64        3.15      0.99 o 
   2   0  11      118.48      126.92      3.61 o 
   3   0  11        5.57        3.74      1.08 o 
   4   0  11       29.41       27.56      1.91 o 
   5   0  11       36.39       29.54      2.07 o 
  -3   1  11       39.61       42.90      2.47 o 
  -2   1  11      158.00      151.91      9.68 o 
  -1   1  11      103.33      103.82      2.30 o 
   0   1  11       68.11       72.68      3.94 o 
   1   1  11       61.93       66.35      1.81 o 
   2   1  11      234.26      234.48      4.73 o 
   3   1  11       43.47       46.44      2.27 o 
   4   1  11       81.62       85.88      3.01 o 
   5   1  11        1.90        1.95      0.90 o 
   6   1  11      131.26      124.90      3.81 o 
  -3   2  11      146.24      146.50     14.06 o 
  -2   2  11       33.23       35.05      1.54 o 
  -1   2  11        1.66        1.26      0.59 o 
   0   2  11        0.36        0.54      0.91 o 
   1   2  11       93.55       92.36      2.08 o 
   2   2  11      127.39      131.19      2.43 o 
   3   2  11      141.67      152.35      2.58 o 
   4   2  11        6.95        3.33      0.87 o 
   5   2  11      140.19      130.39      3.63 o 
   6   2  11        5.13        3.38      1.10 o 
  -3   3  11        0.06       -0.86      0.80 o 
  -2   3  11       13.47       12.51      1.06 o 
  -1   3  11       16.10       16.43      1.05 o 
   0   3  11        7.80        8.53      0.91 o 
   1   3  11       88.38       95.61      2.14 o 
   2   3  11       10.23        9.10      0.87 o 
   3   3  11      204.65      200.68     10.73 o 
   4   3  11       18.62       17.92      1.03 o 
   5   3  11       87.74       79.31      2.78 o 
  -3   4  11       81.49       84.17      9.73 o 
  -2   4  11       57.05       60.01      5.12 o 
  -1   4  11        0.48       -0.24      0.55 o 
   0   4  11        3.86        4.07      0.87 o 
   1   4  11       10.99       11.49      1.62 o 
   2   4  11      145.56      139.76      2.54 o 
   3   4  11      257.82      245.34      3.31 o 
   4   4  11        0.14        0.22      0.53 o 
   5   4  11       77.45       72.67      2.32 o 
  -2   5  11       32.90       33.90      1.81 o 
  -1   5  11       66.54       66.39      2.00 o 
   0   5  11        0.85        0.08      0.69 o 
   1   5  11        1.07        1.27      0.57 o 
   2   5  11       26.12       25.40      1.37 o 
   3   5  11       14.66       15.57      1.01 o 
   4   5  11        6.69        6.89      0.78 o 
   5   5  11       27.58       24.51      1.20 o 
   6   5  11      288.06      292.36      5.37 o 
  -1   6  11       40.09       39.65      3.34 o 
   0   6  11       25.29       23.68      2.31 o 
   1   6  11        3.43        3.07      0.72 o 
   2   6  11       51.44       47.45      1.59 o 
   3   6  11        1.58        4.98      2.54 o 
   4   6  11        4.19        5.01      0.98 o 
   5   6  11       14.76       18.65      1.53 o 
   6   6  11       39.72       33.44      2.07 o 
   7   6  11        6.56        7.65      1.29 o 
   0   7  11       23.02       21.35      1.49 o 
   1   7  11        2.59        1.12      1.33 o 
   2   7  11       48.95       50.92      1.71 o 
   3   7  11       21.25       17.76      1.07 o 
   4   7  11       49.39       55.01      1.71 o 
   5   7  11        5.07        2.37      0.94 o 
   6   7  11        0.76        1.47      0.94 o 
   1   8  11       17.16       17.15      1.47 o 
   2   8  11       54.11       56.10      1.85 o 
   3   8  11       60.35       60.10      2.15 o 
   4   8  11      133.75      128.42      2.59 o 
   5   8  11        1.19        0.94      0.87 o 
   6   8  11       46.01       47.45      2.55 o 
  -1  -1  12        0.34       -0.62      0.90 o 
   0  -1  12       98.06      106.94      3.56 o 
   1  -1  12       25.59       26.30      1.95 o 
   2  -1  12       56.90       59.46      2.80 o 
  -2   0  12       41.35       42.44      5.85 o 
  -1   0  12       55.73       55.98      3.46 o 
   0   0  12      135.72      142.33      4.00 o 
   1   0  12        4.40        5.19      1.15 o 
   2   0  12       44.53       41.71      2.25 o 
   3   0  12        0.38       -0.30      0.92 o 
  -2   1  12        0.50       -1.34      0.90 o 
  -1   1  12      137.77      136.20      9.77 o 
   0   1  12        5.97        5.14      0.87 o 
   1   1  12       93.77      102.55      3.40 o 
   2   1  12       26.81       25.24      1.77 o 
   3   1  12       55.65       57.42      2.64 o 
   4   1  12       56.74       52.23      2.55 o 
  -2   2  12       56.69       57.23      4.69 o 
  -1   2  12       67.38       70.49      3.45 o 
   0   2  12        5.79        6.19      0.88 o 
   1   2  12      320.83      328.74      8.90 o 
   2   2  12        9.02       10.09      0.92 o 
   3   2  12       74.03       72.07      2.85 o 
   4   2  12        0.08       -0.76      0.71 o 
   5   2  12      196.69      204.37      4.78 o 
  -2   3  12        8.60       10.42      1.17 o 
  -1   3  12       76.22       79.02      3.04 o 
   0   3  12       25.12       30.57      1.56 o 
   1   3  12      164.30      162.41      3.12 o 
   2   3  12       54.14       56.99      1.77 o 
   3   3  12       34.60       38.79      1.48 o 
   4   3  12       20.65       17.69      1.58 o 
   5   3  12       61.62       61.62      2.62 o 
  -1   4  12       11.96       11.07      1.24 o 
   0   4  12       30.15       30.96      1.45 o 
   1   4  12       18.58       19.58      1.16 o 
   2   4  12      116.86      124.15      2.55 o 
   3   4  12        9.76        8.08      0.87 o 
   4   4  12       32.68       32.29      1.37 o 
   5   4  12       25.43       22.39      1.68 o 
  -1   5  12        2.50        1.17      0.85 o 
   0   5  12        4.86        5.25      0.88 o 
   1   5  12       14.91       16.71      1.88 o 
   2   5  12       27.00       25.88      1.31 o 
   3   5  12        4.97        4.78      0.75 o 
   4   5  12      102.96       93.01      5.45 o 
   5   5  12       12.93       11.73      0.98 o 
   6   5  12        0.09        1.38      0.99 o 
   0   6  12        2.41        2.14      1.17 o 
   1   6  12        5.64        5.97      1.05 o 
   2   6  12       26.43       24.09      1.28 o 
   3   6  12        0.61        0.24      0.79 o 
   4   6  12       21.10       18.69      1.13 o 
   5   6  12       42.91       41.03      1.57 o 
   1   7  12        0.07       -0.83      0.63 o 
   2   7  12        2.29        1.11      1.32 o 
   3   7  12        0.57        1.29      0.88 o 
   4   7  12       14.37       15.77      1.15 o 
   5   7  12       37.86       35.88      2.25 o 
   1   1  13      118.30      124.81      3.95 o 
   2   1  13       13.56       15.50      1.65 o 
   0   2  13        1.67        0.62      0.85 o 
   1   2  13       71.66       71.79      2.10 o 
   2   2  13        7.69        7.28      1.26 o 
   3   2  13       33.19       28.99      2.00 o 
   0   3  13       92.62       94.60      2.46 o 
   1   3  13        1.38        0.83      0.71 o 
   2   3  13       43.58       43.68      1.68 o 
   3   3  13       41.11       35.53      2.14 o 
   1   4  13       33.01       30.98      1.47 o 
   2   4  13       32.74       35.11      1.56 o 
   3   4  13        3.46        1.15      0.67 o 
   4   4  13       66.66       69.94      2.02 o 
   2   5  13       12.33       10.26      1.04 o 
   3   5  13       24.64       26.63      1.38 o 
                                                 
